# Supplementary material for: Breaching the Barrier: Genome-Wide Investigation into the Role of a Primary Amine in Promoting E. coli Outer-Membrane Passage and Growth Inhibition by Ampicillin
Source: Microbiol Spectr. 2022 Nov 21;10(6):e03593-22. doi: 10.1128/spectrum.03593-22 (PMC9769794; doi:10.1128/spectrum.03593-22)
Supplement: Supplemental file 1 — Data Set S1. Download spectrum.03593-22-s0001.xlsx, XLSX file, 0.8 MB [file spectrum.03593-22-s0001.xlsx]

## Sheet: 1 μg per ml ampicillin
locus_tag	gene_name	function	logFC	logCPM	PValue	q.value
BW25113_0001	thrL	thr operon leader peptide	-0.105399	5.47356	0.618518	0.921954
BW25113_0002	thrA	Bifunctional aspartokinase/homoserine dehydrogenase 1	0.00932008	9.47708	0.876546	1
BW25113_0003	thrB	homoserine kinase	-0.0334712	8.18181	0.685692	0.943762
BW25113_0004	thrC	L-threonine synthase	0.0377146	8.47095	0.599523	0.919881
BW25113_0005	yaaX	DUF2502 family putative periplasmic protein	0.150045	6.24645	0.335251	0.7912
BW25113_0006	yaaA	peroxide resistance protein, lowers intracellular iron	0.140637	7.96119	0.124873	0.5304
BW25113_0007	yaaJ	putative transporter	-0.011752	8.66949	0.961128	1
BW25113_0008	talB	transaldolase B	0.0304894	8.99107	0.665559	0.940034
BW25113_0009	mog	molybdochelatase incorporating molybdenum into molybdopterin	0.260828	7.51529	0.00700728	0.0802822
BW25113_0010	satP	succinate-acetate transporter	0.0444996	7.50935	0.733641	0.959415
BW25113_0011	yaaW	UPF0174 family protein	0.0226891	7.636	0.756633	0.970746
BW25113_0013	yaaI	UPF0412 family protein	0.0554444	7.60798	0.614826	0.9219
BW25113_0014	dnaK	chaperone Hsp70, with co-chaperone DnaJ	-0.458156	3.93126	0.220497	0.68896
BW25113_0015	dnaJ	chaperone Hsp40, DnaK co-chaperone	-1.0387	8.02761	8.37e-25	7.18e-23
BW25113_0018	mokC	regulatory protein for HokC, overlaps CDS of hokC	0.0102057	7.84388	0.921399	1
BW25113_0019	nhaA	sodium-proton antiporter	-0.735507	7.41694	1.24e-09	4.62e-08
BW25113_0020	nhaR	transcriptional activator of nhaA	-0.00025309	8.50171	0.973262	1
BW25113_0024	yaaY	uncharacterized protein	-0.441018	6.15648	0.0225557	0.186483
BW25113_0028	fkpB	FKBP-type peptidyl-prolyl cis-trans isomerase (rotamase)	-0.0342675	6.59385	0.871082	1
BW25113_0030	rihC	ribonucleoside hydrolase 3	-0.00944832	7.7245	1	1
BW25113_0032	carA	carbamoyl phosphate synthetase small subunit, glutamine amidotransferase	-0.479368	7.09032	2.78e-05	0.000616815
BW25113_0033	carB	carbamoyl-phosphate synthase large subunit	-0.830706	8.25056	1.7e-21	1.26e-19
BW25113_0034	caiF	cai operon transcriptional activator	-0.113756	8.43068	0.286979	0.759088
BW25113_0035	caiE	stimulator of CaiD and CaiB enzyme activities	0.12001	7.32789	0.29994	0.770879
BW25113_0036	caiD	carnitinyl-CoA dehydratase	-0.0450609	7.97076	0.692966	0.944689
BW25113_0037	caiC	putative crotonobetaine/carnitine-CoA ligase	-0.0916884	8.79455	0.254681	0.724221
BW25113_0038	caiB	crotonobetainyl CoA:carnitine CoA transferase	0.142795	8.47939	0.0592621	0.345115
BW25113_0039	caiA	crotonobetaine reductase subunit II, FAD-binding	0.0348353	8.29838	0.73251	0.959415
BW25113_0040	caiT	putative transporter	0.0850973	9.55646	0.186093	0.643244
BW25113_0041	fixA	anaerobic carnitine reduction putative electron transfer flavoprotein subunit	0.156665	8.06528	0.0861777	0.438382
BW25113_0042	fixB	putative electron transfer flavoprotein, NAD/FAD-binding domain and ETFP adenine nucleotide-binding domain-like protein	-0.0476521	7.88924	0.681801	0.943762
BW25113_0043	fixC	putative oxidoreductase	-0.0611056	7.45631	0.537198	0.901127
BW25113_0044	fixX	putative 4Fe-4S ferredoxin-type protein	-0.29909	5.81307	0.225843	0.690935
BW25113_0045	yaaU	putative transporter	0.0610808	8.1822	0.448236	0.862171
BW25113_0046	kefF	potassium-efflux system ancillary protein for KefC, glutathione-regulated; quinone oxidoreductase, FMN-dependent	0.04269	7.62426	0.678314	0.941399
BW25113_0047	kefC	potassium:proton antiporter	-0.0251889	8.74873	0.799418	0.991438
BW25113_0049	apaH	diadenosine tetraphosphatase	0.487331	6.28907	0.00234566	0.0332963
BW25113_0050	apaG	protein associated with Co2+ and Mg2+ efflux	-0.144473	6.85718	0.253689	0.722873
BW25113_0051	rsmA	16S rRNA m(6)A1518, m(6)A1519 dimethyltransferase, SAM-dependent	-0.15003	6.90104	0.407562	0.847842
BW25113_0052	pdxA	4-hydroxy-L-threonine phosphate dehydrogenase, NAD-dependent	0.731095	3.06189	0.110714	0.508889
BW25113_0055	djlA	membrane-anchored DnaK co-chaperone, DNA-binding protein	0.0079244	8.72295	0.914809	1
BW25113_0058	rluA	dual specificity 23S rRNA pseudouridine(746), tRNA pseudouridine(32) synthase, SAM-dependent	-0.0109691	7.92897	0.984588	1
BW25113_0059	rapA	RNA polymerase remodeling/recycling factor ATPase; RNA polymerase-associated, ATP-dependent RNA translocase	-2.81211	8.92555	1.48e-176	1.42e-173
BW25113_0060	polB	DNA polymerase II	0.00258922	9.57438	0.953932	1
BW25113_0061	araD	pseudogene	0.0505139	7.60762	0.605938	0.921847
BW25113_0064	araC	ara regulon transcriptional activator; autorepressor	-0.152216	7.88846	0.18291	0.637505
BW25113_0065	yabI	DedA family inner membrane protein	0.206033	7.56126	0.0386598	0.265125
BW25113_0066	thiQ	thiamine, thiamine pyrophosphate ABC transporter ATPase; ThiBPQ thiamine, thiamine pyrophosphate importer	-0.0152127	7.43363	0.850318	0.997294
BW25113_0067	thiP	thiamine, thiamine pyrophosphate ABC transporter permease; ThiBPQ thiamine, thiamine pyrophosphate importer	-0.0230861	9.05792	0.777464	0.977144
BW25113_0068	thiB	thiamine-, thiamine pyrophosphate-, thiamine monophosphate-binding ABC transporter periplasmic protein; ThiBPQ thiamine, thiamine pyrophosphate importer	-0.0909663	8.08732	0.312908	0.778026
BW25113_0069	sgrR	transcriptional DNA-binding transcriptional activator of sgrS sRNA	0.0482806	9.13538	0.555456	0.906008
BW25113_0070	setA	broad specificity sugar efflux system	0.083793	9.06123	0.298212	0.770879
BW25113_0071	leuD	3-isopropylmalate dehydratase small subunit	-0.0524251	7.88087	0.541065	0.902398
BW25113_0072	leuC	3-isopropylmalate dehydratase large subunit	-0.0296094	8.84049	0.673255	0.940639
BW25113_0073	leuB	3-isopropylmalate dehydrogenase, NAD(+)-dependent	-0.0517669	8.2729	0.540118	0.901988
BW25113_0074	leuA	2-isopropylmalate synthase	0.00904525	8.8384	0.924182	1
BW25113_0075	leuL	leu operon leader peptide	-0.0515185	9.05962	0.508723	0.889078
BW25113_0076	leuO	global transcription factor	-0.0526894	9.62454	0.434791	0.855002
BW25113_0077	ilvI	acetolactate synthase 3 large subunit	-0.00992816	9.80392	0.890379	1
BW25113_0078	ilvH	acetolactate synthase 3, small subunit, valine-sensitive	-0.00442238	8.11699	1	1
BW25113_0080	cra	transcriptional repressor-activator for carbon metabolism	-0.407286	6.41393	0.00952569	0.103895
BW25113_0081	mraZ	RsmH methytransferase inhibitor	-0.638575	6.13538	0.000412547	0.00720743
BW25113_0082	rsmH	16S rRNA m(4)C1402 methyltransferase, SAM-dependent	-1.21188	5.19325	1.73e-05	0.000387771
BW25113_0092	ddlB	D-alanine:D-alanine ligase	-0.214593	6.8663	0.140659	0.568081
BW25113_0093	ftsQ	divisome assembly protein, membrane anchored protein involved in growth of wall at septum	-2.21817	3.44838	4.95e-06	0.000119237
BW25113_0095	ftsZ	GTP-binding tubulin-like cell division protein	-0.558701	2.87884	0.303239	0.77366
BW25113_0097	secM	regulator of secA translation	-0.775718	3.1927	0.089801	0.445657
BW25113_0099	mutT	nucleoside triphosphate pyrophosphohydrolase, marked preference for dGTP	0.0041666	6.36937	1	1
BW25113_0101	yacG	DNA gyrase inhibitor	-0.102065	4.25216	0.704643	0.948302
BW25113_0102	zapD	FtsZ stabilizer	-0.369881	6.65382	0.0119546	0.122757
BW25113_0104	guaC	GMP reductase	0.0598987	7.89089	0.48642	0.88264
BW25113_0106	hofC	assembly protein in type IV pilin biogenesis, transmembrane protein	0.0708084	8.24915	0.391091	0.830839
BW25113_0107	hofB	T2SE secretion family protein; P-loop ATPase superfamily protein	0.0606457	8.40433	0.419127	0.852815
BW25113_0108	ppdD	putative prepilin peptidase-dependent pilin	-0.109707	6.49452	0.459519	0.865256
BW25113_0109	nadC	quinolinate phosphoribosyltransferase	0.126927	7.33737	0.253667	0.722873
BW25113_0110	ampD	1,6-anhydro-N-acetylmuramyl-L-alanine amidase, Zn-dependent; murein amidase	-0.859059	6.68336	4.67e-08	1.47e-06
BW25113_0111	ampE	ampicillin resistance inner membrane protein; putative signaling protein in beta-lactamase regulation	-0.1246	8.02451	0.167283	0.616298
BW25113_0112	aroP	aromatic amino acid transporter	-0.0172711	8.96222	0.825831	0.993493
BW25113_0113	pdhR	pyruvate dehydrogenase complex repressor; autorepressor	0.086037	6.93383	0.538509	0.901127
BW25113_0114	aceE	pyruvate dehydrogenase, decarboxylase component E1, thiamine triphosphate-binding	0.211775	3.91653	0.51367	0.890562
BW25113_0115	aceF	pyruvate dehydrogenase, dihydrolipoyltransacetylase component E2	-0.660305	3.03161	0.21195	0.677566
BW25113_0117	yacH	uncharacterized protein	0.0795285	8.98913	0.305215	0.775399
BW25113_0118	acnB	bifunctional aconitate hydratase 2/2-methylisocitrate dehydratase	0.385963	4.35064	0.171365	0.621258
BW25113_0119	yacL	UPF0231 family protein	0.126742	7.14187	0.346214	0.794451
BW25113_0120	speD	S-adenosylmethionine decarboxylase	-0.327721	7.93299	0.000227101	0.00421557
BW25113_0121	speE	spermidine synthase (putrescine aminopropyltransferase)	-0.519799	7.4382	4.97e-05	0.00104189
BW25113_0122	yacC	PulS_OutS family protein	-0.00346255	6.81319	0.977604	1
BW25113_0123	cueO	multicopper oxidase (laccase)	0.0395538	8.36246	0.693026	0.944689
BW25113_0124	gcd	glucose dehydrogenase	0.0296687	9.69136	0.64903	0.936711
BW25113_0125	hpt	hypoxanthine phosphoribosyltransferase	0.205222	6.24384	0.196878	0.656087
BW25113_0127	yadG	putative ABC superfamily transporter ATP-binding subunit	0.124009	7.59171	0.325027	0.784332
BW25113_0128	yadH	inner membrane putative ABC superfamily transporter permease	0.0703333	7.68897	0.428303	0.8545
BW25113_0129	yadI	putative PTS Enzyme IIA	-0.0653634	7.00461	0.576171	0.912971
BW25113_0130	yadE	putative polysaccharide deacetylase lipoprotein	0.00509225	8.31305	0.984831	1
BW25113_0131	panD	aspartate 1-decarboxylase	-0.00663216	5.67772	0.971126	1
BW25113_0132	yadD	transposase_31 family protein	-0.0747902	8.2686	0.343949	0.794451
BW25113_0133	panC	pantothenate synthetase	0.0790406	7.44347	0.548295	0.9043
BW25113_0134	panB	3-methyl-2-oxobutanoate hydroxymethyltransferase	0.0689484	7.90409	0.459289	0.865256
BW25113_0135	yadC	putative fimbrial-like adhesin protein	0.023417	9.45571	0.717359	0.95515
BW25113_0136	yadK	putative fimbrial-like adhesin protein	-0.284296	5.59224	0.152585	0.589722
BW25113_0137	yadL	putative fimbrial-like adhesin protein	0.0203752	7.57598	0.872686	1
BW25113_0138	yadM	putative fimbrial-like adhesin protein	-0.135411	6.35916	0.440775	0.855002
BW25113_0139	htrE	putative outer membrane usher protein	-0.0669074	11.087	0.23533	0.70458
BW25113_0140	yadV	putative periplasmic pilin chaperone	-0.0107311	9.39475	0.910228	1
BW25113_0141	yadN	putative fimbrial-like adhesin protein	0.260248	6.02864	0.14971	0.582693
BW25113_0142	folK	2-amino-4-hydroxy-6-hydroxymethyldihyropteridine pyrophosphokinase	0.0431044	4.64301	0.846564	0.997294
BW25113_0143	pcnB	poly(A) polymerase	0.0627547	7.28172	0.605741	0.921847
BW25113_0144	gluQ	glutamyl-Q tRNA(Asp) synthetase	-0.032717	7.47966	0.772669	0.974947
BW25113_0145	dksA	transcriptional regulator of rRNA transcription, DnaK suppressor protein	-1.17776	6.02211	1.11e-09	4.2e-08
BW25113_0146	sfsA	sugar fermentation stimulation protein A	-0.0800676	8.66551	0.336876	0.791637
BW25113_0147	ligT	2'-5' RNA ligase	0.304451	7.22182	0.0215807	0.182679
BW25113_0148	hrpB	putative ATP-dependent helicase	0.0841017	9.53395	0.196641	0.656087
BW25113_0149	mrcB	fused glycosyl transferase and transpeptidase	-3.56383	6.32029	4.29e-46	5.52e-44
BW25113_0150	fhuA	ferrichrome outer membrane transporter	-0.0249088	9.68106	0.731723	0.959415
BW25113_0151	fhuC	iron-hydroxamate transporter subunit	0.144765	7.88454	0.219329	0.686803
BW25113_0152	fhuD	iron-hydroxamate transporter subunit	-0.00864512	7.68209	0.945981	1
BW25113_0153	fhuB	fused iron-hydroxamate transporter subunits of ABC superfamily: membrane components	-0.0346845	8.84824	0.668076	0.940034
BW25113_0155	clcA	H(+)/Cl(-) exchange transporter	0.114322	9.05934	0.123912	0.528063
BW25113_0157	yadS	UPF0126 family inner membrane protein	0.0247551	7.14554	0.884234	1
BW25113_0158	btuF	vitamin B12 transporter subunit: periplasmic-binding component of ABC superfamily	-0.45256	6.73775	0.00132775	0.0207549
BW25113_0160	dgt	deoxyguanosine triphosphate triphosphohydrolase	0.0716952	10.8828	0.218265	0.684665
BW25113_0161	degP	serine endoprotease (protease Do), membrane-associated	-1.94323	6.70865	6.35e-29	6.45e-27
BW25113_0162	cdaR	carbohydrate diacid regulon transcriptional regulator; autoregulator	0.0531888	8.17262	0.589832	0.916816
BW25113_0163	yaeH	UPF0325 family protein	-0.130692	6.75828	0.355858	0.799555
BW25113_0164	yaeI	phosphodiesterase with model substrate bis-pNPP	-0.0092412	7.99153	0.892314	1
BW25113_0167	glnD	uridylyltransferase	-0.242517	6.03903	0.17195	0.62221
BW25113_0178	skp	periplasmic chaperone	-3.70329	4.68891	1.39e-19	9.61e-18
BW25113_0183	rnhB	ribonuclease HII, degrades RNA of DNA-RNA hybrids	0.301773	5.34654	0.19633	0.656087
BW25113_0186	ldcC	lysine decarboxylase 2, constitutive	-0.0422148	8.37488	0.624321	0.924231
BW25113_0187	yaeR	putative lyase	-0.138865	6.03479	0.438444	0.855002
BW25113_0188	tilS	tRNA(Ile)-lysidine synthetase	0.26866	3.62827	0.529556	0.895975
BW25113_0189	rof	modulator of Rho-dependent transcription termination	0.026949	5.36716	0.959587	1
BW25113_0190	yaeQ	PDDEXK superfamily protein	0.290945	6.27544	0.0664403	0.370702
BW25113_0191	arfB	alternative stalled-ribosome rescue factor B; peptidyl-tRNA hydrolase, ribosome-attached	0.302975	6.70278	0.0556458	0.332069
BW25113_0192	nlpE	lipoprotein involved with copper homeostasis and adhesion	-0.0413097	7.94274	0.679789	0.942429
BW25113_0193	yaeF	putative lipoprotein	0.0738882	7.68018	0.418493	0.852815
BW25113_0195	tsaA	tRNA-Thr(GGU) m(6)t(6)A37 methyltransferase, SAM-dependent	-0.142613	7.46671	0.239105	0.707965
BW25113_0196	rcsF	putative outer membrane protein	-0.230893	7.30095	0.031613	0.234276
BW25113_0197	metQ	DL-methionine transporter subunit	-0.0736281	7.22887	0.521183	0.893556
BW25113_0198	metI	DL-methionine transporter subunit	-0.187988	7.6507	0.0581347	0.339969
BW25113_0199	metN	DL-methionine transporter subunit	0.0703581	8.13424	0.443431	0.855959
BW25113_0204	rrlH		0.456037	3.67903	0.216125	0.681746
BW25113_0207	dkgB	2,5-diketo-D-gluconate reductase B	0.0936306	5.9629	0.624119	0.924231
BW25113_0208	yafC	LysR family putative transcriptional regulator	0.00881528	6.20421	1	1
BW25113_0209	yafD	endo/exonuclease/phosphatase family protein	-0.990408	6.34442	7.38e-09	2.52e-07
BW25113_0210	yafE	putative S-adenosyl-L-methionine-dependent methyltransferase	-0.0155409	6.81181	0.951743	1
BW25113_0211	mltD	putative membrane-bound lytic murein transglycosylase D	-0.200184	7.80341	0.0356439	0.250676
BW25113_0212	gloB	hydroxyacylglutathione hydrolase	-0.247243	6.08201	0.198221	0.657993
BW25113_0213	yafS	putative S-adenosyl-L-methionine-dependent methyltransferase	-0.472756	5.92402	0.0246844	0.198816
BW25113_0214	rnhA	ribonuclease HI, degrades RNA of DNA-RNA hybrids	-0.737157	4.81647	0.00445242	0.0563633
BW25113_0217	yafT	lipoprotein	-0.00302602	6.59177	0.935237	1
BW25113_0218	yafU	pseudogene	-0.118498	6.42053	0.426053	0.854082
BW25113_0219	yafV	putative NAD(P)-binding C-N hydrolase family amidase	0.108952	7.34097	0.346202	0.794451
BW25113_0220	ivy	inhibitor of c-type lysozyme, periplasmic	-0.0574292	7.69457	0.575052	0.912971
BW25113_0221	fadE	acyl coenzyme A dehydrogenase	0.0903417	8.77401	0.222337	0.68896
BW25113_0223	yafJ	putative amidotransfease	-0.0138995	7.61526	0.969303	1
BW25113_0224	yafK	L,D-transpeptidase-related protein	0.0861574	8.2211	0.307775	0.777136
BW25113_0225	yafQ	translation inhibitor toxin of toxin-antitoxin pair YafQ/DinJ	0.135576	6.80447	0.277014	0.749656
BW25113_0226	dinJ	antitoxin of YafQ-DinJ toxin-antitoxin system	0.168637	7.13411	0.148618	0.582552
BW25113_0227	yafL	putative lipoprotein and C40 family peptidase	0.365699	7.27309	0.00168749	0.0251559
BW25113_0228	rayT	RAYT REP element-mobilizing transposase; TnpA(REP)	0.111277	7.64946	0.244898	0.713712
BW25113_0229	lfhA	pseudogene	-0.100805	8.55966	0.238452	0.707114
BW25113_0230	lafU	pseudogene	0.00338363	6.95118	1	1
BW25113_0231	dinB	DNA polymerase IV	0.1957	7.37539	0.0610209	0.351644
BW25113_0233	yafO	mRNA interferase toxin of the YafO-YafN toxin-antitoxin system	-0.0539845	6.8886	0.776003	0.976255
BW25113_0235	ykfJ	pseudogene	0.142168	7.76117	0.115302	0.511521
BW25113_0236	prfH	pseudogene	0.0185744	7.6187	0.822056	0.992747
BW25113_0237	pepD	aminoacyl-histidine dipeptidase (peptidase D)	0.24812	8.28662	0.00667355	0.0776101
BW25113_0238	gpt	xanthine phosphoribosyltransferase; xanthine-guanine phosphoribosyltransferase	0.0811758	7.47688	0.486088	0.88264
BW25113_0239	frsA	fermentation-respiration switch protein; PTS Enzyme IIA(Glc)-binding protein; pNP-butyrate esterase activity	0.0551666	8.56754	0.513046	0.890562
BW25113_0240	crl	RNA polymerase holoenzyme assembly factor crl	-0.526929	8.43596	2.81e-11	1.19e-09
BW25113_0241	phoE	outer membrane phosphoporin protein E	-0.0418777	9.62812	0.558716	0.90645
BW25113_0242	proB	gamma-glutamate kinase	-0.192972	7.26994	0.276972	0.749656
BW25113_0243	proA	gamma-glutamylphosphate reductase	-0.151981	7.36553	0.202833	0.667848
BW25113_0245	ykfI	CP4-6 prophage; toxin of the YkfI-YafW toxin-antitoxin system	-0.269736	6.74709	0.0449927	0.290012
BW25113_0246	yafW	CP4-6 prophage; antitoxin of the YkfI-YafW toxin-antitoxin system	0.125906	7.35928	0.344899	0.794451
BW25113_0247	ykfG	CP4-6 prophage; RadC-like JAB domain protein	0.0602777	7.41058	0.550356	0.905108
BW25113_0248	yafX	CP4-6 prophage; uncharacterized protein	0.0647015	7.42506	0.584169	0.914259
BW25113_0249	ykfF	CP4-6 prophage; uncharacterized protein	0.183273	6.34435	0.350114	0.797046
BW25113_0250	ykfB	CP4-6 prophage; uncharacterized protein	0.0314855	7.68391	0.805233	0.991708
BW25113_0251	yafY	lipoprotein, inner membrane; overproduction stimulates degP expression; CP4-6 prophage	0.0457072	7.00219	0.692292	0.944502
BW25113_0252	yafZ	CP4-6 prophage; conserved protein	0.00369538	8.01313	0.95489	1
BW25113_0253	ykfA	CP4-6 prophage; putative GTP-binding protein	-0.0588111	8.82188	0.470492	0.872085
BW25113_0254	perR	CP4-6 prophage; putative DNA-binding transcriptional regulator	0.287461	8.01646	0.00148687	0.0224251
BW25113_0256	insI1	IS30 transposase	0.0857767	5.25611	0.800135	0.991438
BW25113_0258	ykfC	pseudogene	0.102686	8.6624	0.209636	0.676195
BW25113_0260	mmuP	CP4-6 prophage; putative S-methylmethionine transporter	0.114595	8.43037	0.137538	0.563132
BW25113_0261	mmuM	CP4-6 prophage; S-methylmethionine:homocysteine methyltransferase	-0.0837618	7.86166	0.360945	0.80309
BW25113_0262	afuC	CP4-6 prophage; putative ferric transporter subunit	-0.124482	8.41946	0.142163	0.570571
BW25113_0263	afuB	pseudogene	-0.0269333	6.43305	0.891379	1
BW25113_0266	yagB	pseudogene	0.149867	7.54688	0.16709	0.616282
BW25113_0267	yagA	CP4-6 prophage; putative DNA-binding transcriptional regulator	0.0228055	8.68316	0.825577	0.993493
BW25113_0268	yagE	2-keto-3-deoxy gluconate (KDG) aldolase; CP4-6 prophage	0.0283043	7.76759	0.831672	0.995845
BW25113_0269	yagF	CP4-6 prophage; dehydratase family protein	-0.00237928	8.37998	0.972095	1
BW25113_0270	yagG	CP4-6 prophage; putative sugar transporter	0.150986	9.17513	0.0388047	0.265647
BW25113_0271	yagH	CP4-6 prophage; putative xylosidase/arabinosidase	-0.118183	9.17795	0.119311	0.518177
BW25113_0272	yagI	CP4-6 prophage; putative DNA-binding transcriptional regulator	-0.0600511	8.03602	0.569846	0.90944
BW25113_0273	argF	ornithine carbamoyltransferase 2, chain F; CP4-6 prophage	0.16608	8.19817	0.0414391	0.27729
BW25113_0276	yagJ	pseudogene	0.015765	8.70205	0.806856	0.99244
BW25113_0277	yagK	CP4-6 prophage; conserved protein	0.0138982	10.0323	0.879844	1
BW25113_0278	yagL	CP4-6 prophage; DNA-binding protein	-0.00632119	6.9373	0.955793	1
BW25113_0280	yagN	CP4-6 prophage; uncharacterized protein	0.0257521	7.87092	0.804166	0.991708
BW25113_0281	intF	CP4-6 prophage; putative phage integrase	0.0446559	8.79424	0.603203	0.921847
BW25113_0283	paoD	moco insertion factor for PaoABC aldehyde oxidoreductase	0.0640566	8.29972	0.550259	0.905108
BW25113_0284	paoC	PaoABC aldehyde oxidoreductase, Moco-containing subunit	-0.0588925	9.21602	0.449292	0.862184
BW25113_0285	paoB	PaoABC aldehyde oxidoreductase, FAD-containing subunit	-0.00917362	8.48725	0.861332	0.997781
BW25113_0286	paoA	PaoABC aldehyde oxidoreductase, 2Fe-2S subunit	-0.0447472	8.13178	0.587303	0.916192
BW25113_0287	yagU	DUF1440 family inner membrane protein	0.0153183	9.80682	0.81747	0.992747
BW25113_0288	ykgJ	UPF0153 cysteine cluster protein	-0.00792334	9.23485	0.879974	1
BW25113_0289	ecpE	ECP production pilus chaperone	-0.0452566	7.96733	0.672662	0.940314
BW25113_0290	ecpD	polymerized tip adhesin of ECP fibers	0.0162363	9.12157	0.863053	0.998576
BW25113_0291	ecpC	ECP production outer membrane protein	-0.0380819	9.75268	0.54584	0.9043
BW25113_0292	ecpB	ECP production pilus chaperone	-0.0967818	7.31508	0.391068	0.830839
BW25113_0293	ecpA	ECP pilin	0.00466951	8.40285	0.935008	1
BW25113_0294	ecpR	putative transcriptional regulator for the ecp operon	-0.0828446	4.68997	0.776645	0.976433
BW25113_0295	ykgL	uncharacterized protein	-0.15046	6.49023	0.31061	0.778026
BW25113_0296	ykgM	50S ribosomal protein L31 type B; alternative L31 utilized during zinc limitation	0.108417	7.47308	0.275012	0.749656
BW25113_0297	eaeH	pseudogene	0.159963	8.47033	0.082765	0.4256
BW25113_0300	ykgA	pseudogene	-0.253027	5.39395	0.256339	0.727739
BW25113_0301	rclC	reactive chlorine species (RCS) stress resistance inner membrane protein	-0.00676955	8.22403	0.957963	1
BW25113_0304	rclA	reactive chlorine stress species (RCS) resistance protein; pyridine nucleotide-dependent disulfide oxidoreductase family	-0.0445548	9.94107	0.472687	0.872414
BW25113_0305	rclR	reactive chlorine species (RCS)-specific activator of the rcl genes	0.0102469	9.47502	0.888193	1
BW25113_0306	ykgE	cysteine-rich LutA family protein; putative electron transport chain YkgEFG component	-0.0539483	8.96305	0.508049	0.889078
BW25113_0307	ykgF	ferridoxin-like LutB family protein; putative electron transport chain YkgEFG component	0.0764394	8.53311	0.345117	0.794451
BW25113_0308	ykgG	LutC family protein; putative electron transport chain YkgEFG component	-0.17687	7.83184	0.0822658	0.424637
BW25113_0311	betA	choline dehydrogenase, a flavoprotein	0.153787	8.59048	0.0525479	0.324101
BW25113_0312	betB	betaine aldehyde dehydrogenase, NAD-dependent	0.102451	8.20606	0.243866	0.71326
BW25113_0313	betI	choline-inducible betIBA-betT divergent operon transcriptional repressor	0.0761996	7.11778	0.494877	0.883084
BW25113_0314	betT	choline transporter of high affinity	0.0349164	8.9102	0.718921	0.956165
BW25113_0315	yahA	c-di-GMP-specific phosphodiesterase	0.0271607	10.9048	0.646707	0.936196
BW25113_0316	yahB	putative DNA-bindng transcriptional regulator	-0.0361292	9.49439	0.644198	0.93467
BW25113_0317	yahC	putative inner membrane protein	0.158673	7.56203	0.157758	0.603066
BW25113_0318	yahD	ankyrin repeat protein	0.00111004	7.55833	0.981395	1
BW25113_0319	yahE	DUF2877 family protein	0.0114998	7.80877	0.917032	1
BW25113_0320	yahF	putative NAD(P)-binding succinyl-CoA synthase	0.00391997	8.28868	0.981855	1
BW25113_0321	yahG	DUF1116 family protein	-0.155559	8.69003	0.0463586	0.296833
BW25113_0323	yahI	carbamate kinase-like protein	-0.04697	7.67817	0.67361	0.940639
BW25113_0324	yahJ	putative metallo-dependent hydrolase domain deaminase	0.0907849	8.40855	0.285327	0.757668
BW25113_0325	yahK	aldehyde reductase, NADPH-dependent, Zn-containing, broad specificity	0.0589353	8.87318	0.405998	0.847842
BW25113_0326	yahL	uncharacterized protein	0.0908254	4.96121	0.744262	0.961867
BW25113_0327	yahM	uncharacterized protein	0.194637	7.67061	0.0382814	0.263409
BW25113_0328	yahN	amino acid exporter for proline, lysine, glutamate, homoserine	0.0119149	9.58189	0.876354	1
BW25113_0329	yahO	periplasmic protein, function unknown, YhcN family	-0.0746677	7.85001	0.519718	0.893522
BW25113_0330	prpR	propionate catabolism operon regulatory protein	0.0204203	8.57733	0.824131	0.993124
BW25113_0331	prpB	2-methylisocitrate lyase	0.0851557	7.78603	0.356621	0.800007
BW25113_0333	prpC	2-methylcitrate synthase	0.0951799	7.63605	0.527565	0.895804
BW25113_0334	prpD	2-methylcitrate dehydratase	-0.0659341	8.55768	0.416229	0.852511
BW25113_0335	prpE	propionate--CoA ligase	0.0479356	8.88516	0.49639	0.883084
BW25113_0336	codB	cytosine transporter	-0.0137407	7.85449	0.854938	0.997294
BW25113_0337	codA	cytosine/isoguanine deaminase	0.0705216	8.67201	0.441877	0.855002
BW25113_0338	cynR	transcriptional activator of cyn operon; autorepressor	0.193343	7.2571	0.068863	0.380372
BW25113_0339	cynT	carbonic anhydrase	-0.034738	7.24876	0.817224	0.992747
BW25113_0340	cynS	cyanate aminohydrolase	-0.121459	6.49751	0.442772	0.855959
BW25113_0341	cynX	putative cyanate transporter	-0.102452	8.63977	0.186494	0.643254
BW25113_0342	lacA	thiogalactoside acetyltransferase	-0.00869466	9.57956	0.895089	1
BW25113_0343	lacY	lactose permease	0.0904699	9.4071	0.187753	0.644686
BW25113_0344	lacZ	pseudogene	-0.189853	8.80044	0.0110756	0.116204
BW25113_0345	lacI	DNA-binding transcriptional repressor	0.103401	7.93887	0.274938	0.749656
BW25113_0346	mhpR	mhp operon transcriptional activator	0.161022	7.73156	0.0969722	0.469774
BW25113_0347	mhpA	3-(3-hydroxyphenyl)propionate hydroxylase	-0.011599	8.8331	0.85159	0.997294
BW25113_0348	mhpB	2,3-dihydroxyphenylpropionate 1,2-dioxygenase	-0.221052	7.91663	0.0146477	0.139298
BW25113_0349	mhpC	pseudogene	0.086916	7.06433	0.52169	0.893866
BW25113_0350	mhpD	2-keto-4-pentenoate hydratase	-0.0834629	7.87372	0.459186	0.865256
BW25113_0351	mhpF	acetaldehyde-CoA dehydrogenase II, NAD-binding	-0.0893993	8.06638	0.284401	0.757009
BW25113_0352	mhpE	4-hyroxy-2-oxovalerate/4-hydroxy-2-oxopentanoic acid aldolase, class I	0.0839413	7.52279	0.570893	0.90944
BW25113_0353	mhpT	3-hydroxyphenylpropionic transporter	-0.0110492	8.17369	0.907452	1
BW25113_0354	yaiL	DUF2058 family protein	-0.00216467	8.08255	0.979346	1
BW25113_0355	frmB	S-formylglutathione hydrolase	-0.0613	7.951	0.469771	0.871593
BW25113_0356	frmA	alcohol dehydrogenase class III/glutathione-dependent formaldehyde dehydrogenase	0.0466171	8.279	0.6409	0.93167
BW25113_0357	frmR	regulator protein that represses frmRAB operon	0.0728872	6.463	0.609899	0.921847
BW25113_0358	yaiO	outer membrane protein	-0.0213585	9.51653	0.735512	0.959415
BW25113_0363	yaiP	putative family 2 glycosyltransferase	-0.0404088	9.88574	0.520791	0.893556
BW25113_0364	yaiS	putative PIG-L family deacetylase	-0.116808	5.85984	0.664128	0.939458
BW25113_0365	tauA	taurine transporter subunit	-0.074506	8.11272	0.389457	0.829841
BW25113_0366	tauB	taurine transporter subunit	0.106378	7.52756	0.279491	0.751681
BW25113_0367	tauC	taurine transporter subunit	-0.0757373	7.83381	0.425205	0.853747
BW25113_0368	tauD	taurine dioxygenase, 2-oxoglutarate-dependent	0.0760742	7.56382	0.498238	0.883084
BW25113_0369	hemB	5-aminolevulinate dehydratase (porphobilinogen synthase)	0.168988	4.05116	0.730145	0.959415
BW25113_0375	yaiV	putative transcriptional regulator	-0.0958672	6.588	0.561826	0.907034
BW25113_0376	ampH	D-alanyl-D-alanine-carboxypeptidase/endopeptidase; penicillin-binding protein; weak beta-lactamase	-0.107285	9.28222	0.169415	0.618965
BW25113_0377	sbmA	microcin B17 transporter	0.0960317	8.25786	0.251043	0.720418
BW25113_0378	yaiW	putative lipoprotein	0.0252486	8.07608	0.754369	0.970226
BW25113_0379	yaiY	DUF2755 family inner membrane protein	0.0427105	5.9462	0.876866	1
BW25113_0380	yaiZ	DUF2754 family putative inner membrane protein	-0.00464311	6.83318	1	1
BW25113_0381	ddlA	D-alanine-D-alanine ligase A	-0.161695	7.73599	0.116089	0.51225
BW25113_0382	iraP	anti-RssB factor, RpoS stabilzer during Pi starvation; anti-adapter protein	-0.162922	8.59732	0.0346546	0.246412
BW25113_0383	phoA	bacterial alkaline phosphatase	-0.0308271	9.58772	0.628195	0.925108
BW25113_0384	psiF	PsiF family protein	-0.20813	5.94174	0.336255	0.791634
BW25113_0385	yaiC	diguanylate cyclase, cellulose regualtor	0.0522639	8.15842	0.528597	0.895804
BW25113_0386	proC	pyrroline-5-carboxylate reductase, NAD(P)-binding	-0.671039	3.62228	0.101169	0.480864
BW25113_0387	yaiI	UPF0178 family protein	-0.0958999	7.13275	0.437426	0.855002
BW25113_0388	aroL	shikimate kinase II	0.0936754	6.94579	0.470074	0.871737
BW25113_0389	yaiA	OxyR-regulated conserved protein	-0.214524	5.57497	0.353668	0.799555
BW25113_0390	aroM	AroM family protein	-0.166299	7.32211	0.132919	0.548661
BW25113_0391	yaiE	UPF0345 family protein	-0.136798	8.3411	0.139821	0.567067
BW25113_0392	ykiA	pseudogene	-0.112623	9.36283	0.119851	0.519353
BW25113_0393	rdgC	nucleoid-associated ssDNA and dsDNA binding protein; competitive inhibitor of RecA function	0.207674	7.89318	0.036577	0.254458
BW25113_0394	mak	manno(fructo)kinase	0.17517	8.01533	0.043937	0.285348
BW25113_0396	araJ	arabinose-inducible putative transporter, MFS family	0.0730695	10.0094	0.326819	0.784732
BW25113_0397	sbcC	exonuclease, dsDNA, ATP-dependent	-0.0435923	9.43072	0.522058	0.893866
BW25113_0398	sbcD	exonuclease, dsDNA, ATP-dependent	-0.0366204	8.4053	0.755253	0.970746
BW25113_0399	phoB	response regulator in two-component regulatory system with PhoR (or CreC)	0.0250915	7.60695	0.895493	1
BW25113_0400	phoR	sensory histidine kinase in two-component regulatory system with PhoB	-0.294587	7.71174	0.00243215	0.0339999
BW25113_0401	brnQ	branched-chain amino acid transport system 2 carrier protein; LIV-II transport system for Ile, Leu, and Val	0.167735	8.75117	0.0291567	0.221603
BW25113_0402	proY	proline-specific permease	0.0309813	8.87465	0.6712	0.940314
BW25113_0403	malZ	maltodextrin glucosidase	-0.0443937	8.45673	0.570114	0.90944
BW25113_0404	acpH	acyl carrier protein (ACP) phosphodiesterase; ACP hydrolyase	-0.0499099	6.6259	0.844163	0.997294
BW25113_0405	queA	S-adenosylmethionine:tRNA ribosyltransferase-isomerase	-0.00341735	7.55846	0.962979	1
BW25113_0406	tgt	tRNA-guanine transglycosylase	-0.32971	7.45453	0.0124595	0.125277
BW25113_0409	secF	SecYEG protein translocase auxillary subunit	-0.0823924	3.24226	0.719167	0.956165
BW25113_0410	yajD	HNH nuclease family protein	0.264171	6.28182	0.1277	0.535139
BW25113_0411	tsx	nucleoside channel, receptor of phage T6 and colicin K	-0.410451	7.49735	0.00013944	0.00270541
BW25113_0412	yajI	putative lipoprotein	0.0975415	7.35397	0.476558	0.875224
BW25113_0413	nrdR	Nrd regulon repressor	-0.350946	4.6469	0.243822	0.71326
BW25113_0414	ribD	fused diaminohydroxyphosphoribosylaminopyrimidine deaminase and 5-amino-6-(5-phosphoribosylamino) uracil reductase	0.799817	4.19677	0.0274721	0.212992
BW25113_0418	pgpA	phosphatidylglycerophosphatase A	-0.0989515	5.61619	0.647491	0.936316
BW25113_0419	yajO	2-carboxybenzaldehyde reductase	-0.165663	7.51952	0.113508	0.511521
BW25113_0422	xseB	exonuclease VII small subunit	-0.0282261	4.16978	0.883138	1
BW25113_0423	thiI	tRNA s(4)U8 sulfurtransferase	-0.264252	7.22907	0.0297171	0.224536
BW25113_0424	yajL	oxidative-stress-resistance chaperone	-0.0769365	6.18654	0.6883	0.943762
BW25113_0425	panE	2-dehydropantoate reductase, NADPH-specific	0.083687	7.57949	0.3794	0.820192
BW25113_0426	yajQ	phage Phi6 host factor, ATP/GTP binding protein	-0.178685	5.47612	0.466639	0.869805
BW25113_0427	yajR	putative transporter	0.0164872	6.94058	0.905029	1
BW25113_0428	cyoE	protoheme IX farnesyltransferase	-0.218218	6.11671	0.196642	0.656087
BW25113_0429	cyoD	cytochrome o ubiquinol oxidase subunit IV	-0.964713	5.17549	7.64e-05	0.00154402
BW25113_0430	cyoC	cytochrome o ubiquinol oxidase subunit III	-0.768904	5.3602	0.0005934	0.00996138
BW25113_0431	cyoB	cytochrome o ubiquinol oxidase subunit I	-0.86179	7.2973	1.32e-14	7e-13
BW25113_0432	cyoA	cytochrome o ubiquinol oxidase subunit II	-0.402445	6.98445	0.00125064	0.019709
BW25113_0433	ampG	muropeptide transporter	-3.73037	7.98572	2.58e-137	1.42e-134
BW25113_0434	yajG	putative lipoprotein	-1.57364	7.24539	6.88e-23	5.77e-21
BW25113_0435	bolA	stationary-phase morphogene, transcriptional repressor for mreB; also regulator for dacA, dacC, and ampC	-0.0348399	7.08216	0.736397	0.959415
BW25113_0436	tig	peptidyl-prolyl cis/trans isomerase (trigger factor)	-1.84386	7.46358	4.01e-46	5.33e-44
BW25113_0437	clpP	proteolytic subunit of ClpA-ClpP and ClpX-ClpP ATP-dependent serine proteases	-1.28942	4.69842	4.56e-05	0.000978631
BW25113_0438	clpX	ATPase and specificity subunit of ClpX-ClpP ATP-dependent serine protease	-1.0045	6.21704	3.09e-08	1e-06
BW25113_0439	lon	DNA-binding ATP-dependent protease La	-1.69197	4.55716	9.19e-07	2.46e-05
BW25113_0440	hupB	HU, DNA-binding transcriptional regulator, beta subunit	0.4862	6.87216	0.000172886	0.00333218
BW25113_0441	ppiD	periplasmic folding chaperone, has an inactive PPIase domain	-0.220647	8.6112	0.0122976	0.124594
BW25113_0442	ybaV	putative competence-suppressing periplasmic helix-hairpin-helix DNA-binding protein	0.18389	7.36837	0.112476	0.511509
BW25113_0443	fadM	long-chain acyl-CoA thioesterase III	0.34037	6.09869	0.0544176	0.327779
BW25113_0444	queC	7-cyano-7-deazaguanine (preQ0) synthase; queuosine biosynthesis	0.0421879	6.94402	0.70574	0.948336
BW25113_0445	ybaE	putative ABC superfamily transporter periplasmic-binding protein	0.1094	8.50502	0.246342	0.715132
BW25113_0446	cof	thiamine pyrimidine pyrophosphate hydrolase; HMP-PP phosphatase	0.0161576	6.70248	0.891062	1
BW25113_0447	ybaO	putative DNA-binding transcriptional regulator	-0.204919	7.05173	0.129148	0.540238
BW25113_0448	mdlA	putative multidrug transporter subunit of ABC superfamily, ATP-binding component	0.105553	8.03363	0.210776	0.677566
BW25113_0449	mdlB	putative multidrug transporter subunit of ABC superfamily, ATP-binding component	0.0659637	8.09997	0.498799	0.883084
BW25113_0450	glnK	nitrogen assimilation regulatory protein for GlnL, GlnE, and AmtB	0.0949748	5.01316	0.687786	0.943762
BW25113_0451	amtB	ammonium transporter	-0.219479	7.72206	0.0209051	0.178968
BW25113_0452	tesB	acyl-CoA thioesterase 2	0.164995	6.84209	0.205208	0.672018
BW25113_0453	ybaY	outer membrane lipoprotein	0.0428088	7.07868	0.75891	0.970746
BW25113_0454	ybaZ	excision repair protein, alkyltransferase-like protein ATL	-0.166157	5.53903	0.419524	0.852815
BW25113_0456	ybaA	DUF1428 family protein	-0.161211	5.4567	0.473363	0.872806
BW25113_0457	ylaB	putative membrane-anchored cyclic-di-GMP phosphodiesterase	0.128567	9.28525	0.0565817	0.334197
BW25113_0458	ylaC	DUF1449 family inner membrane protein	0.0790159	7.50736	0.521944	0.893866
BW25113_0459	maa	maltose O-acetyltransferase	0.0300959	8.43263	0.717568	0.95515
BW25113_0460	hha	modulator of gene expression, with H-NS	0.316246	7.24392	0.0152223	0.1425
BW25113_0461	tomB	Hha toxicity attenuator; conjugation-related protein	-0.123733	8.33486	0.149708	0.582693
BW25113_0462	acrB	multidrug efflux system protein	-5.78851	8.89228	0	0
BW25113_0463	acrA	multidrug efflux system	-7.14169	7.92692	2.42e-258	3.12e-255
BW25113_0464	acrR	transcriptional repressor	1.13503	8.64014	1.34e-41	1.67e-39
BW25113_0465	mscK	mechanosensitive channel protein, intermediate conductance, K+ regulated	-0.109338	9.77616	0.114615	0.511521
BW25113_0466	ybaM	DUF2496 family protein	0.219178	4.28037	0.476779	0.875224
BW25113_0467	priC	primosomal replication protein N''	-0.173691	6.90073	0.212807	0.677566
BW25113_0468	ybaN	DUF454 family inner membrane protein	-0.0766413	6.22756	0.649246	0.936711
BW25113_0469	apt	adenine phosphoribosyltransferase	-0.143021	6.55971	0.331971	0.789356
BW25113_0471	ybaB	DNA-binding protein, putative nucleoid-associated protein	-0.221293	5.66878	0.2744	0.749656
BW25113_0472	recR	gap repair protein	-0.166604	6.59361	0.253407	0.722873
BW25113_0473	htpG	protein refolding molecular co-chaperone Hsp90, Hsp70-dependent; heat-shock protein; ATPase	0.00417052	8.81796	0.936345	1
BW25113_0476	aes	acetyl esterase	-0.110461	7.50639	0.284504	0.757009
BW25113_0477	gsk	inosine/guanosine kinase	0.0963301	8.04355	0.276468	0.749656
BW25113_0478	ybaL	inner membrane putative NAD(P)-binding transporter	0.0068709	8.93218	0.953149	1
BW25113_0479	fsr	putative fosmidomycin efflux system protein	-0.0883922	7.33669	0.416941	0.852652
BW25113_0480	ushA	bifunctional UDP-sugar hydrolase/5'-nucleotidase	-0.00823988	7.77195	0.884868	1
BW25113_0481	ybaK	Cys-tRNA(Pro)/Cys-tRNA(Cys) deacylase	-0.10474	4.92794	0.812121	0.992747
BW25113_0482	ybaP	TraB family protein	0.0478767	7.45625	0.739443	0.959415
BW25113_0483	ybaQ	putative DNA-binding transcriptional regulator	-0.00646475	6.25933	0.954416	1
BW25113_0484	copA	copper transporter	0.0264399	9.06849	0.706892	0.948336
BW25113_0485	glsA	glutaminase 1	0.0218273	8.10333	0.827028	0.993824
BW25113_0486	ybaT	putative amino acid transporter	0.088247	7.86711	0.358301	0.801293
BW25113_0487	cueR	copper-responsive regulon transcriptional regulator	0.149736	6.55451	0.334808	0.791078
BW25113_0488	ybbJ	inner membrane protein that stimulates the ftsH htpX mutant suppressor activity of QmcA	-0.0256959	6.3252	0.94802	1
BW25113_0489	qmcA	PHB domain membrane-anchored putative protease	-0.042397	7.99181	0.637472	0.930404
BW25113_0490	fetA	iron exporter, ATP-binding subunit, ABC transporter FetAB subunit; peroxide resistance protein	-0.061857	8.98602	0.440811	0.855002
BW25113_0491	fetB	iron exporter permease subunit, ABC transporter FetAB; peroxide resistance protein	-0.00294261	8.87841	0.993502	1
BW25113_0492	ybbN	DnaK co-chaperone, thioredoxin-like protein	-0.199228	7.61282	0.0412972	0.27702
BW25113_0493	ybbO	putative oxidoreductase	-0.00618585	7.25054	0.938216	1
BW25113_0494	tesA	multifunctional acyl-CoA thioesterase 1; protease I; lysophospholipase L1	0.00385703	7.13609	1	1
BW25113_0495	ybbA	putative ABC superfamily transporter ATP-binding subunit	-0.0297894	7.24579	0.90711	1
BW25113_0496	ybbP	putative ABC transporter permease	0.0117749	9.09286	0.846062	0.997294
BW25113_0497	rhsD	Rhs family putative polymorphic toxin	0.0084988	10.4759	0.907931	1
BW25113_0499	rhsH	pseudogene	-0.282525	5.59691	0.194562	0.654929
BW25113_0501	ybbD	pseudogene	-0.451167	4.76399	0.135067	0.554869
BW25113_0502	ylbG	pseudogene	0.0864235	6.81581	0.628596	0.925108
BW25113_0503	mnmH	tRNA 2-selenouridine synthase, selenophosphate-dependent	-0.0973435	8.12535	0.258158	0.729472
BW25113_0504	allS	allD operon transcriptional activator	-0.0206053	7.74515	0.850488	0.997294
BW25113_0505	allA	ureidoglycolate lyase, releasing urea	-0.0759402	6.15443	0.629819	0.925669
BW25113_0506	allR	transcriptional repressor of all and gcl operons; glyoxylate-induced	0.0222329	7.36266	0.92543	1
BW25113_0507	gcl	glyoxylate carboligase	0.00188714	9.10106	0.992769	1
BW25113_0508	hyi	hydroxypyruvate isomerase	0.118703	4.21176	0.876708	1
BW25113_0509	glxR	tartronate semialdehyde reductase, NADH-dependent	0.00800674	8.44452	0.91116	1
BW25113_0511	ybbW	putative allantoin transporter	-0.00266824	7.97356	1	1
BW25113_0512	allB	allantoinase	-0.00669379	8.58992	0.908172	1
BW25113_0513	ybbY	putative uracil/xanthine transporter	0.0798742	9.37376	0.292911	0.765693
BW25113_0514	glxK	glycerate kinase II	-0.1166	8.65629	0.151639	0.587829
BW25113_0515	allE	S-ureidoglycine aminohydrolase	-0.0339183	9.46206	0.623752	0.924231
BW25113_0516	allC	allantoate amidohydrolase	-0.127642	10.0723	0.0533795	0.325076
BW25113_0517	allD	ureidoglycolate dehydrogenase	-0.0651117	8.48538	0.375346	0.815078
BW25113_0518	fdrA	putative NAD(P)-binding acyl-CoA synthetase	0.0783422	8.58306	0.363842	0.80309
BW25113_0520	ylbF	putative anaerobic allantoin catabolic oxamate carbamoyltransferase; DUF2877 family protein	0.066861	7.41256	0.542194	0.903546
BW25113_0521	ybcF	putative carbonate kinase	0.183621	7.34722	0.0842162	0.430674
BW25113_0522	purK	N5-carboxyaminoimidazole ribonucleotide synthase	-0.520948	6.15623	0.00284222	0.0386401
BW25113_0523	purE	N5-carboxyaminoimidazole ribonucleotide mutase	-0.726117	4.15632	0.0370974	0.257151
BW25113_0525	ppiB	peptidyl-prolyl cis-trans isomerase B (rotamase B)	0.279239	3.93588	0.407328	0.847842
BW25113_0527	ybcI	DUF457 family inner membrane protein	0.0888472	7.37246	0.413633	0.851309
BW25113_0528	ybcJ	ribosome-associated protein; putative RNA-binding protein	-0.528188	4.28597	0.102989	0.483746
BW25113_0530	sfmA	FimA homolog	-0.393278	3.90112	0.348011	0.794602
BW25113_0531	sfmC	putative periplasmic pilus chaperone	0.258628	6.6839	0.0614655	0.352122
BW25113_0532	sfmD	putative outer membrane export usher protein	0.0131673	9.94681	0.827593	0.993883
BW25113_0533	sfmH	FimA homolog	0.0255702	7.36773	0.880993	1
BW25113_0534	sfmF	FimA homolog	0.0892596	7.64452	0.438322	0.855002
BW25113_0535	sfmZ	response regulator family protein	0.0514355	6.27374	0.850612	0.997294
BW25113_0537	intD	DLP12 prophage; putative phage integrase	0.0776019	8.65751	0.469387	0.8713
BW25113_0539	exoD	pseudogene	0.161806	6.67295	0.333017	0.78946
BW25113_0542	renD	pseudogene	-0.0477692	6.68268	0.721421	0.956364
BW25113_0543	emrE	DLP12 prophage; multidrug resistance protein	0.00341719	9.41233	0.96134	1
BW25113_0545	ybcL	inactive polymorphonuclear leukocyte migration suppressor; DLP12 prophage; secreted protein, UPF0098 family	-0.0705806	7.92865	0.46068	0.865923
BW25113_0546	ybcM	DLP12 prophage; putative DNA-binding transcriptional regulator	0.230472	6.1445	0.213122	0.677566
BW25113_0547	ybcN	DLP12 prophage; uncharacterized protein	-0.0356492	7.43067	0.808807	0.992747
BW25113_0548	ninE	DLP12 prophage; conserved protein	-0.0357473	6.7228	0.802467	0.991465
BW25113_0549	ybcO	DLP12 prophage; uncharacterized protein	0.00845756	6.43187	1	1
BW25113_0550	rusA	DLP12 prophage; endonuclease RUS	-0.255497	7.29927	0.0255107	0.203506
BW25113_0551	quuD	DLP12 prophage; putative antitermination protein	-0.0341387	8.55687	0.700138	0.946393
BW25113_0553	nmpC	pseudogene	-0.132581	9.23483	0.0547248	0.328094
BW25113_0554	essD	DLP12 prophage; putative phage lysis protein	0.0659375	8.43646	0.49096	0.883084
BW25113_0555	rrrD	DLP12 prophage; putative lysozyme	0.0236572	9.44779	0.723833	0.95644
BW25113_0556	rzpD	DLP12 prophage; putative murein endopeptidase	-0.0289191	8.07051	0.746572	0.962764
BW25113_0557	borD	DLP12 prophage; putative lipoprotein	-0.0641716	8.1217	0.532094	0.897516
BW25113_0559	ybcW	DLP12 prophage; uncharacterized protein	-0.0123989	7.81044	0.950083	1
BW25113_0560	nohD	DLP12 prophage; DNA packaging protein	-0.0361181	4.71988	0.946149	1
BW25113_0561	tfaD	pseudogene	-0.12963	7.19051	0.275647	0.749656
BW25113_0562	ybcY	pseudogene	0.0424599	8.36952	0.70745	0.948718
BW25113_0563	tfaX	pseudogene	0.122281	7.8357	0.374181	0.813923
BW25113_0565	ompT	DLP12 prophage; outer membrane protease VII (outer membrane protein 3b)	-0.0648983	9.90506	0.331474	0.789356
BW25113_0566	envY	porin thermoregulatory transcriptional activator	-0.0444625	8.88552	0.550426	0.905108
BW25113_0567	ybcH	PRK09936 family protein	-0.171907	7.35575	0.118127	0.515368
BW25113_0568	nfrA	bacteriophage N4 receptor, outer membrane subunit	0.00837224	9.85426	0.909792	1
BW25113_0569	nfrB	bacteriophage N4 receptor, inner membrane subunit	0.0359287	9.05353	0.631975	0.927777
BW25113_0570	cusS	sensory histidine kinase in two-component regulatory system with CusR, senses copper ions	0.106474	8.18436	0.237345	0.706163
BW25113_0571	cusR	response regulator in two-component regulatory system with CusS	0.0371652	7.10629	0.804158	0.991708
BW25113_0572	cusC	copper/silver efflux system, outer membrane component	-0.0178086	9.55517	0.791012	0.986741
BW25113_0573	cusF	periplasmic copper-and silver-binding protein	-0.0338251	9.36848	0.623233	0.924231
BW25113_0574	cusB	copper/silver efflux system, membrane fusion protein	-0.0429375	8.68398	0.576961	0.912971
BW25113_0575	cusA	copper/silver efflux system, membrane component	-0.0212721	9.1896	0.775512	0.976255
BW25113_0576	pheP	phenylalanine transporter	0.113569	8.49272	0.173224	0.623212
BW25113_0577	ybdG	mechanosensitive channel protein, miniconductance	-0.101167	11.06	0.0780788	0.410711
BW25113_0578	nfsB	dihydropteridine reductase, NAD(P)H-dependent, oxygen-insensitive	-0.00339346	7.84938	1	1
BW25113_0579	ybdF	DUF419 family protein	-0.0694577	6.59537	0.62554	0.924231
BW25113_0580	ybdJ	DUF1158 family putative inner membrane protein	0.460326	4.14787	0.181919	0.635645
BW25113_0581	ybdK	weak gamma-glutamyl:cysteine ligase	-0.0961616	8.17735	0.349737	0.796657
BW25113_0583	entD	phosphopantetheinyltransferase component of enterobactin synthase multienzyme complex	0.121269	7.51138	0.227052	0.691907
BW25113_0584	fepA	iron-enterobactin outer membrane transporter	0.321818	8.81723	0.000363645	0.00644052
BW25113_0585	fes	enterobactin/ferric enterobactin esterase	-0.0519919	6.47427	0.725614	0.95801
BW25113_0586	entF	enterobactin synthase multienzyme complex component, ATP-dependent	-0.0311549	9.73894	0.67252	0.940314
BW25113_0587	fepE	regulator of length of O-antigen component of lipopolysaccharide chains	-0.102349	7.81003	0.253078	0.722873
BW25113_0588	fepC	iron-enterobactin transporter subunit	0.232415	5.6471	0.288939	0.760286
BW25113_0589	fepG	iron-enterobactin transporter subunit	0.362515	5.75064	0.049207	0.309932
BW25113_0590	fepD	iron-enterobactin transporter subunit	0.101144	5.58646	0.726668	0.958332
BW25113_0591	entS	enterobactin exporter, iron-regulated	-0.000949249	7.96913	0.969371	1
BW25113_0592	fepB	iron-enterobactin transporter subunit	-0.364421	5.77725	0.0545042	0.327789
BW25113_0593	entC	isochorismate synthase 1	-0.067933	8.25855	0.45968	0.865256
BW25113_0594	entE	2,3-dihydroxybenzoate-AMP ligase component of enterobactin synthase multienzyme complex	0.100047	8.22765	0.212597	0.677566
BW25113_0595	entB	isochorismatase	0.140652	7.40111	0.272933	0.748941
BW25113_0596	entA	2,3-dihydro-2,3-dihydroxybenzoate dehydrogenase	0.154591	7.40943	0.14115	0.568874
BW25113_0597	entH	enterobactin synthesis proofreading thioesterase	0.0959396	7.13813	0.440288	0.855002
BW25113_0598	cstA	carbon starvation protein involved in peptide utilization; APC peptide transporter family protein	0.0877451	9.18312	0.212266	0.677566
BW25113_0599	ybdH	putative oxidoreductase	-0.0705156	8.13788	0.391727	0.831477
BW25113_0600	ybdL	methionine aminotransferase, PLP-dependent	0.0955891	7.63371	0.313408	0.778026
BW25113_0601	ybdM	Spo0J family protein, ParB-like nuclease domain	-0.00606132	7.38861	1	1
BW25113_0602	ybdN	PAPS reductase-like domain protein	0.0682674	8.40437	0.425707	0.854082
BW25113_0604	dsbG	thiol:disulfide interchange protein, periplasmic	0.0531984	8.50193	0.480317	0.878079
BW25113_0605	ahpC	alkyl hydroperoxide reductase, C22 subunit	-1.108	5.88004	2.41e-08	7.88e-07
BW25113_0606	ahpF	alkyl hydroperoxide reductase, F52a subunit, FAD/NAD(P)-binding	-0.113574	8.11265	0.281576	0.753679
BW25113_0607	uspG	universal stress protein UP12	-0.055236	7.89377	0.559785	0.90645
BW25113_0608	ybdR	putative Zn-dependent NAD(P)-binding oxidoreductase	-0.0213417	9.22379	0.758306	0.970746
BW25113_0610	rnk	regulator of nucleoside diphosphate kinase	0.133085	6.76395	0.344376	0.794451
BW25113_0611	rna	ribonuclease I	0.00766995	6.75598	0.975413	1
BW25113_0612	citT	citrate:succinate antiporter	0.0128781	8.35493	0.82976	0.995248
BW25113_0613	citG	2-(5''-triphosphoribosyl)-3'-dephosphocoenzyme-A synthase	-0.00462566	8.30271	1	1
BW25113_0614	citX	apo-citrate lyase phosphoribosyl-dephospho-CoA transferase	0.146283	6.86538	0.31377	0.778078
BW25113_0615	citF	citrate lyase, citrate-ACP transferase (alpha) subunit	0.123068	8.56729	0.114686	0.511521
BW25113_0616	citE	citrate lyase, citryl-ACP lyase (beta) subunit	0.170778	7.64285	0.0703214	0.385669
BW25113_0617	citD	citrate lyase, acyl carrier (gamma) subunit	-0.0350823	6.34274	0.950883	1
BW25113_0618	citC	[citrate [pro-3S]-lyase] ligase	0.0216035	8.24597	0.81748	0.992747
BW25113_0619	citA	sensory histidine kinase in two-component regulatory system with CitB	0.0264402	8.15519	0.862151	0.99813
BW25113_0620	citB	response regulator in two-component regulatory system with CitA	-0.0154965	8.51028	0.925184	1
BW25113_0621	dcuC	anaerobic C4-dicarboxylate transport	-0.0499819	8.41396	0.534919	0.900315
BW25113_0622	pagP	phospholipid:lipid A palmitoyltransferase	-0.150413	7.83807	0.121824	0.52371
BW25113_0623	cspE	constitutive cold shock family transcription antitermination protein; negative regulator of cspA transcription; RNA melting protein; ssDNA-binding protein	-0.220949	5.1745	0.446548	0.86034
BW25113_0624	flc	fluoride efflux channel, dual topology membrane protein	0.0467142	5.74779	0.842041	0.997294
BW25113_0627	tatE	TatABCE protein translocation system subunit	-0.130418	4.48989	0.63761	0.930404
BW25113_0629	ybeF	LysR family putative transcriptional regulator	-0.0195604	9.0594	0.831613	0.995845
BW25113_0632	dacA	D-alanyl-D-alanine carboxypeptidase (penicillin-binding protein 5)	-10.3921	5.82902	9.17e-65	1.97e-62
BW25113_0633	rlpA	septal ring protein, suppressor of prc, minor lipoprotein	-0.123291	7.67404	0.204005	0.669213
BW25113_0636	rlmH	23S rRNA m(3)Psi1915 pseudouridine methyltransferase, SAM-dependent	-1.24941	3.95333	0.000580914	0.00979437
BW25113_0637	rsfS	ribosomal silencing factor	-1.66211	3.91126	1.59e-05	0.000362251
BW25113_0638	cobC	putative alpha-ribazole-5'-P phosphatase	0.0520476	7.35298	0.612165	0.921847
BW25113_0640	holA	DNA polymerase III, delta subunit	-0.861345	3.69994	0.049035	0.309353
BW25113_0643	ybeL	DUF1451 family protein	-0.206212	7.01514	0.105908	0.495049
BW25113_0644	ybeQ	Sel1 family TPR-like repeat protein	0.109874	8.80114	0.153799	0.592044
BW25113_0645	ybeR	uncharacterized protein	-0.111349	7.10993	0.40959	0.848529
BW25113_0646	djlB	putative HscC co-chaperone, uncharacterized J domain-containing protein	-0.0446424	9.40014	0.49823	0.883084
BW25113_0647	ybeT	Sel1 family TPR-like repeat protein	-0.111568	7.29271	0.316168	0.779519
BW25113_0648	ybeU	DUF1266 family protein	0.179568	6.99208	0.123461	0.526723
BW25113_0649	djlC	J domain-containing HscC co-chaperone; Hsc56	0.0233123	8.70823	0.771556	0.974477
BW25113_0650	hscC	Hsp70 family chaperone Hsc62, binds to RpoD and inhibits transcription	0.14276	8.11242	0.116406	0.513063
BW25113_0651	rihA	ribonucleoside hydrolase 1	0.0989491	8.5742	0.215165	0.680388
BW25113_0652	gltL	glutamate, aspartate ABC transporter ATP-binding subunit	0.0573447	6.8314	0.687069	0.943762
BW25113_0653	gltK	glutamate, aspartate ABC transporter permease subunit	-0.115465	7.27029	0.306693	0.775977
BW25113_0654	gltJ	glutamate, aspartate ABC transporter permease subunit	0.102768	7.77693	0.311118	0.778026
BW25113_0655	gltI	glutamate, aspartate binding protein, periplasmic; part of GltJKLI ABC transporter	-0.185983	7.02004	0.146482	0.57829
BW25113_0658	ybeX	putative ion transport	-0.454016	7.28196	2.83e-05	0.000623987
BW25113_0660	ybeZ	PhoH-like heat shock protein	-0.174844	7.4703	0.0904032	0.446923
BW25113_0661	miaB	tRNA-i(6)A37 methylthiotransferase	0.0897659	8.00546	0.43788	0.855002
BW25113_0674	asnB	asparagine synthetase B	-0.0591977	8.9942	0.429105	0.85489
BW25113_0675	umpH	UMP phosphatase	-0.0104561	8.10408	0.979832	1
BW25113_0676	nagC	N-acetylglucosamine-inducible nag divergent operon transcriptional repressor	-0.124644	7.57361	0.267318	0.742577
BW25113_0677	nagA	N-acetylglucosamine-6-phosphate deacetylase	-0.575904	6.74005	0.00478393	0.0593915
BW25113_0678	nagB	glucosamine-6-phosphate deaminase	-0.117251	7.24222	0.300527	0.770879
BW25113_0679	nagE	fused N-acetyl glucosamine specific PTS enzyme: IIC, IIB, and IIA components	-0.0425579	9.05535	0.613584	0.921847
BW25113_0681	chiP	chitoporin, uptake of chitosugars	-0.186988	8.44698	0.0144578	0.138172
BW25113_0682	chiQ	chitosugar-induced verified lipoprotein	-0.206799	5.68328	0.31466	0.778461
BW25113_0685	ybfE	LexA-regulated protein, CopB family	0.323942	6.0807	0.0480799	0.305323
BW25113_0686	ybfF	acyl-CoA esterase	0.0508106	7.28351	0.669749	0.940034
BW25113_0688	pgm	phosphoglucomutase	-4.7217	6.43683	1.13e-54	1.9e-52
BW25113_0689	ybfP	lipoprotein	-0.0721959	9.06612	0.324771	0.784332
BW25113_0691	ybfG	pseudogene	-0.0187568	8.42432	0.783368	0.980734
BW25113_0692	potE	putrescine/proton symporter: putrescine/ornithine antiporter	0.0819598	8.19862	0.312578	0.778026
BW25113_0693	speF	ornithine decarboxylase isozyme, inducible	-0.0216844	9.21694	0.783094	0.980734
BW25113_0694	kdpE	response regulator in two-component regulatory system with KdpD	-0.115298	7.60083	0.280151	0.751681
BW25113_0695	kdpD	fused sensory histidine kinase in two-component regulatory system with KdpE: signal sensing protein	-0.0647335	8.87796	0.385242	0.826803
BW25113_0696	kdpC	potassium translocating ATPase, subunit C	-0.0602986	6.77529	0.660138	0.936711
BW25113_0697	kdpB	potassium translocating ATPase, subunit B	-0.00612331	8.51574	0.924475	1
BW25113_0698	kdpA	potassium translocating ATPase, subunit A	0.116032	8.51557	0.226554	0.691592
BW25113_0699	ybfA	DUF2517 family protein	0.0997656	6.36691	0.586297	0.915363
BW25113_0700	rhsC	Rhs family putative polymorphic toxin	0.0693801	9.04626	0.324855	0.784332
BW25113_0703	rhsO	pseudogene	-0.0104839	10.1331	0.856747	0.997294
BW25113_0706	ybfD	H repeat-associated putative transposase	0.219515	4.928	0.445437	0.858629
BW25113_0707	ybgA	DUF1722 family protein	0.151043	6.81756	0.222793	0.689266
BW25113_0708	phr	deoxyribodipyrimidine photolyase, FAD-binding	0.0378998	8.54771	0.643144	0.934229
BW25113_0709	dtpD	dipeptide and tripeptide permease D	0.188503	8.80616	0.0141543	0.136284
BW25113_0710	ybgI	NIF3 family metal-binding protein	-0.0209276	6.81793	0.877405	1
BW25113_0711	ybgJ	putative allophanate hydrolase, subunit 1	0.0687537	6.73337	0.598681	0.919881
BW25113_0712	ybgK	putative allophanate hydrolase, subunit 2	0.0611562	7.72173	0.505136	0.887394
BW25113_0713	ybgL	UPF0271 family protein	0.00848239	6.9472	0.908571	1
BW25113_0714	nei	endonuclease VIII/ 5-formyluracil/5-hydroxymethyluracil DNA glycosylase	-0.0673993	6.73359	0.669813	0.940034
BW25113_0715	abrB	regulator of aidB expression; inner membrane protein	-0.0072352	8.11571	0.880386	1
BW25113_0716	ybgO	putative fimbrial protein	-0.032797	8.34169	0.812063	0.992747
BW25113_0717	ybgP	putative periplasmic pilin chaperone	-0.164875	6.94918	0.193692	0.653065
BW25113_0718	ybgQ	putative outer membrane protein	-0.0612451	9.69322	0.376613	0.816912
BW25113_0719	ybgD	putative fimbrial-like adhesin protein	-0.00722593	8.57741	0.917175	1
BW25113_0720	gltA	citrate synthase	-0.526683	6.83673	0.000124057	0.0024191
BW25113_0721	sdhC	succinate dehydrogenase, membrane subunit, binds cytochrome b556	-0.709648	4.17954	0.0253677	0.203205
BW25113_0722	sdhD	succinate dehydrogenase, membrane subunit, binds cytochrome b556	-0.0787339	3.85314	0.850114	0.997294
BW25113_0723	sdhA	succinate dehydrogenase, flavoprotein subunit	-0.32682	7.50098	0.00137588	0.0211
BW25113_0724	sdhB	succinate dehydrogenase, FeS subunit	-0.260497	6.1236	0.167765	0.616897
BW25113_0726	sucA	2-oxoglutarate decarboxylase, thiamine triphosphate-binding	0.81006	4.65196	0.00134604	0.0208551
BW25113_0728	sucC	succinyl-CoA synthetase, beta subunit	-0.0705564	6.32181	0.650498	0.936711
BW25113_0729	sucD	succinyl-CoA synthetase, NAD(P)-binding, alpha subunit	-0.100697	6.46175	0.556839	0.906008
BW25113_0730	mngR	Transcriptional repressor for the mannosyl-D-glycerate catabolic operon	0.105768	6.95037	0.479122	0.876725
BW25113_0731	mngA	fused 2-O-a-mannosyl-D-glycerate specific PTS enzymes: IIA component/IIB component/IIC component	0.11109	8.39644	0.19317	0.653065
BW25113_0732	mngB	alpha-mannosidase	0.0599698	9.78371	0.347266	0.794451
BW25113_0735	ybgE	putative inner membrane protein in cydABX-ybgE operon	0.433428	3.75568	0.276462	0.749656
BW25113_0736	ybgC	acyl-CoA thioester hydrolase	-0.278119	4.38491	0.441725	0.855002
BW25113_0739	tolA	membrane anchored protein in TolA-TolQ-TolR complex	-2.24649	2.90051	0.000542459	0.00918611
BW25113_0742	ybgF	periplasmic TolA-binding protein	-0.29623	6.41408	0.0720485	0.390701
BW25113_0744	valT		0.0169381	2.61277	0.880395	1
BW25113_0745	lysW		0.0600203	3.89081	0.928487	1
BW25113_0750	nadA	quinolinate synthase, subunit A	0.256683	7.21385	0.0503064	0.313618
BW25113_0751	pnuC	nicotinamide riboside transporter	-0.135713	6.88709	0.365963	0.804254
BW25113_0752	zitB	zinc efflux system	-0.0675494	6.77827	0.615235	0.9219
BW25113_0753	ybgS	putative periplasmic protein	0.0368512	6.34806	0.804572	0.991708
BW25113_0754	aroG	3-deoxy-D-arabino-heptulosonate-7-phosphate synthase, phenylalanine repressible	-0.0290018	6.47627	0.822618	0.992747
BW25113_0755	gpmA	phosphoglyceromutase 1	-0.358896	6.61337	0.173679	0.623212
BW25113_0756	galM	aldose 1-epimerase; type-1 mutarotase	-0.386242	6.78982	0.00356055	0.0467595
BW25113_0757	galK	galactokinase	-0.283479	7.08821	0.0152133	0.1425
BW25113_0758	galT	galactose-1-phosphate uridylyltransferase	0.225467	6.58407	0.114075	0.511521
BW25113_0759	galE	UDP-galactose-4-epimerase	-0.482834	5.75907	0.0339555	0.244138
BW25113_0760	modF	fused molybdate transporter subunits of ABC superfamily: ATP-binding components	0.0917306	8.15508	0.301003	0.770879
BW25113_0761	modE	transcriptional repressor for the molybdenum transport operon modABC	-0.349211	7.88701	0.000329187	0.00588423
BW25113_0762	acrZ	AcrAB-TolC efflux pump accessory protein, membrane-associated	-0.952895	5.80569	2.96e-05	0.000649693
BW25113_0763	modA	molybdate transporter subunit	-0.220339	6.93909	0.117778	0.515368
BW25113_0764	modB	molybdate transporter subunit	-0.306681	7.0232	0.0362048	0.253237
BW25113_0765	modC	molybdate transporter subunit	-0.219289	7.16379	0.0718499	0.390701
BW25113_0766	ybhA	pyridoxal phosphate (PLP) phosphatase	0.0103028	7.30343	0.883014	1
BW25113_0767	pgl	6-phosphogluconolactonase	0.04277	6.18813	0.791398	0.986741
BW25113_0768	ybhD	putative DNA-binding transcriptional regulator	-0.141464	7.44373	0.197344	0.656285
BW25113_0769	ybhH	putative PrpF family isomerase	-0.0126811	7.81129	0.903535	1
BW25113_0770	ybhI	putative transporter	0.0788966	9.86919	0.202897	0.667848
BW25113_0771	ybhJ	putative hydratase	-0.00399085	10.0225	0.934765	1
BW25113_0772	ybhC	acyl-CoA thioesterase, lipoprotein	-0.103775	8.87073	0.152509	0.589722
BW25113_0773	ybhB	kinase inhibitor homolog, UPF0098 family	-0.172462	6.96645	0.158979	0.604426
BW25113_0774	bioA	7,8-diaminopelargonic acid synthase, PLP-dependent	-0.184958	8.0964	0.0347325	0.246511
BW25113_0775	bioB	biotin synthase	-0.101583	7.38082	0.371088	0.809476
BW25113_0776	bioF	8-amino-7-oxononanoate synthase	-0.0343336	7.65395	0.775616	0.976255
BW25113_0777	bioC	malonyl-ACP O-methyltransferase, SAM-dependent	0.02064	7.17242	0.919292	1
BW25113_0778	bioD	dethiobiotin synthetase	-0.0892469	7.00239	0.432274	0.855002
BW25113_0779	uvrB	excinulease of nucleotide excision repair, DNA damage recognition component	-0.0685454	8.79389	0.436519	0.855002
BW25113_0780	ybhK	putative NAD(P)-binding transferase	-0.125462	7.349	0.298114	0.770879
BW25113_0781	moaA	molybdopterin biosynthesis protein A	-0.039075	7.19492	0.765785	0.973558
BW25113_0782	moaB	inactive molybdopterin adenylyltransferase	0.234154	7.10549	0.0434186	0.283842
BW25113_0783	moaC	molybdopterin biosynthesis, protein C	-0.00543258	6.33038	0.971921	1
BW25113_0784	moaD	molybdopterin synthase, small subunit	0.633843	5.29387	0.00290663	0.0392395
BW25113_0785	moaE	molybdopterin synthase, large subunit	-0.14594	6.59486	0.363129	0.80309
BW25113_0786	ybhL	UPF0005 family inner membrane protein	-0.0632386	7.86833	0.471968	0.872414
BW25113_0787	ybhM	UPF0005 family inner membrane protein	-0.0311657	8.04377	0.724616	0.957147
BW25113_0788	ybhN	UPF0104 family inner membrane protein	0.0756263	7.9712	0.472699	0.872414
BW25113_0789	clsB	cardiolipin synthase 2	0.0566531	7.61738	0.577766	0.913847
BW25113_0790	ybhP	endo/exonuclease/phosphatase family protein	0.0965326	6.61438	0.559256	0.90645
BW25113_0791	ybhQ	inner membrane protein	0.0642849	6.57503	0.758283	0.970746
BW25113_0792	ybhR	inner membrane putative ABC superfamily transporter permease	-0.162818	7.27597	0.178565	0.63088
BW25113_0793	ybhS	inner membrane putative ABC superfamily transporter permease	0.0657348	7.97308	0.453012	0.863635
BW25113_0794	ybhF	putative transporter subunit of ABC superfamily: ATP-binding component	0.0701545	8.36308	0.396284	0.835671
BW25113_0795	ybhG	putative membrane fusion protein (MFP) component of efflux pump, membrane anchor	-0.0394171	7.94557	0.645749	0.935674
BW25113_0796	ybiH	DUF1956 domain-containing tetR family putative transcriptional regulator	0.01454	6.73231	0.97568	1
BW25113_0797	rhlE	ATP-dependent RNA helicase	-0.0110378	8.29984	0.852997	0.997294
BW25113_0798	ybiA	DUF1768 family protein	0.0949515	7.04228	0.510173	0.889078
BW25113_0799	dinG	ATP-dependent DNA helicase	0.052482	8.142	0.562893	0.907034
BW25113_0800	ybiB	putative family 3 glycosyltransferase	0.221495	7.20877	0.0474949	0.302603
BW25113_0801	ybiC	putative dehydrogenase	0.125883	7.69689	0.211129	0.677566
BW25113_0802	ybiJ	DUF1471 family putative periplasmic protein	-0.222052	6.15451	0.207585	0.67365
BW25113_0803	ybiI	DksA-type zinc finger protein	0.261224	5.40264	0.252122	0.722137
BW25113_0804	ybiX	Fe(II)-dependent oxygenase superfamily protein	0.365055	6.61077	0.0125123	0.125481
BW25113_0805	fiu	catecholate siderophore receptor Fiu	0.143043	8.48659	0.0677814	0.375472
BW25113_0806	mcbA	colanic acid mucoidy stimulation protein	0.154314	4.74152	0.599912	0.919881
BW25113_0807	rlmF	23S rRNA m(6)A1618 methyltransferase, SAM-dependent	-0.0786969	7.31239	0.50813	0.889078
BW25113_0808	ybiO	mechanosensitive channel protein, intermediate conductance	0.134205	8.57875	0.0928993	0.455183
BW25113_0809	glnQ	glutamine transporter subunit	-0.0755551	6.73345	0.61188	0.921847
BW25113_0810	glnP	glutamine transporter subunit	-0.266882	6.55011	0.149282	0.582693
BW25113_0811	glnH	glutamine transporter subunit	0.0712806	6.49373	0.675818	0.940639
BW25113_0812	dps	Fe-binding and storage protein; stress-inducible DNA-binding protetin	-0.00449226	7.88515	1	1
BW25113_0813	rhtA	threonine and homoserine efflux system	-0.0573359	8.07691	0.491797	0.883084
BW25113_0814	ompX	outer membrane protein X	-1.28996	6.3754	4.47e-10	1.76e-08
BW25113_0815	ybiP	putative EptAB family phosphoethanolamine transferase, inner membrane protein	-0.0930421	9.04317	0.183896	0.640238
BW25113_0817	mntR	Mn(2+)-responsive manganese regulon transcriptional regulator	0.112578	6.92613	0.456153	0.865131
BW25113_0818	ybiR	putative transporter	0.0598824	7.61765	0.547084	0.9043
BW25113_0819	ldtB	L,D-transpeptidase linking Lpp to murein	0.194233	8.30423	0.0152775	0.1425
BW25113_0820	ybiT	putative transporter subunit of ABC superfamily: ATP-binding component	-0.101243	7.7148	0.294269	0.766648
BW25113_0821	ybiU	DUF1479 family protein	0.0032534	8.33298	1	1
BW25113_0822	ybiV	sugar phosphatase; preference for fructose-1-P, ribose-5-P and glucose-6-P	0.203165	7.07938	0.101179	0.480864
BW25113_0823	ybiW	putative pyruvate formate lyase	0.0116715	8.91499	0.921647	1
BW25113_0824	ybiY	putative pyruvate formate lyase activating enzyme	0.121883	7.55361	0.221779	0.68896
BW25113_0825	fsaA	fructose-6-phosphate aldolase 1	-0.095305	6.98544	0.424803	0.853747
BW25113_0826	moeB	molybdopterin synthase sulfurylase	-0.00196995	7.08455	1	1
BW25113_0827	moeA	molybdopterin molybdenumtransferase; molybdopterin biosynthesis protein	0.148389	7.74967	0.101269	0.480864
BW25113_0828	iaaA	Isoaspartyl peptidase	-0.0687123	7.57315	0.490719	0.883084
BW25113_0829	gsiA	glutathione transporter ATP-binding protein, ABC superfamily	-0.0399455	8.16647	0.633663	0.928842
BW25113_0830	gsiB	glutathione periplasmic binding protein, ABC superfamily transporter	-0.0176266	8.83313	0.800627	0.991465
BW25113_0831	gsiC	glutathione transporter, permease component, ABC superfamily	0.0938121	8.01235	0.289253	0.760286
BW25113_0832	gsiD	glutathione transporter, permease component, ABC superfamily	-0.0867481	8.25932	0.346646	0.794451
BW25113_0833	yliE	putative membrane-anchored cyclic-di-GMP phosphodiesterase	-0.0150778	9.33221	0.829393	0.995248
BW25113_0834	yliF	putative membrane-anchored diguanylate cyclase	0.0113405	9.24654	0.873447	1
BW25113_0835	rimO	ribosomal protein S12 methylthiotransferase; radical SAM superfamily	-0.203074	8.25317	0.0399993	0.271419
BW25113_0836	bssR	repressor of biofilm formation by indole transport regulation	0.180543	6.16344	0.34774	0.794451
BW25113_0837	yliI	soluble aldose sugar dehydrogenase	0.105145	7.00929	0.362106	0.80309
BW25113_0838	gstB	glutathione S-transferase	-0.338723	7.53401	0.00210097	0.0303814
BW25113_0839	dacC	D-alanyl-D-alanine carboxypeptidase (penicillin-binding protein 6a)	-0.334181	7.90693	0.000193823	0.00365049
BW25113_0840	deoR	deoxyribose-5-phosphate-inducible deoxyribose operon transcriptional repressor; repressor of nupG and tsx	-0.315742	6.14233	0.059088	0.34462
BW25113_0841	ybjG	undecaprenyl pyrophosphate phosphatase	-4.0147	5.93835	1.41e-49	2.02e-47
BW25113_0842	mdfA	multidrug efflux system protein	-0.00736159	8.24816	0.94405	1
BW25113_0843	ybjH	uncharacterized protein	-0.18564	6.27716	0.322374	0.783825
BW25113_0844	ybjI	5-amino-6-(5-phospho-D-ribitylamino)uracil phosphatase; pyrimidine phosphatase; riboflavin synthesis	0.0557146	7.43534	0.572663	0.909898
BW25113_0845	ybjJ	putative transporter	0.068961	7.39629	0.586827	0.915821
BW25113_0846	rcdA	transcriptional regulator of csgD and ybiJI; autoregulator	-0.0950276	6.59699	0.552742	0.906008
BW25113_0847	ybjL	putative transporter	-0.0430217	8.8057	0.554779	0.906008
BW25113_0848	ybjM	inner membrane protein	0.0429939	6.99154	0.858111	0.997313
BW25113_0849	grxA	glutaredoxin 1, redox coenzyme for ribonucleotide reductase (RNR1a)	-0.275189	6.28072	0.0836399	0.428294
BW25113_0850	ybjC	DUF1418 family protein	0.428245	5.34352	0.0615695	0.352122
BW25113_0851	nfsA	nitroreductase A, NADPH-dependent, FMN-dependent	0.0028238	7.73691	0.9072	1
BW25113_0852	rimK	ribosomal protein S6 modification protein	-0.039346	7.33692	0.688835	0.943762
BW25113_0853	ybjN	negative regulator of motility; multicopy suppressor of coaA(Ts)	0.226126	6.08344	0.197957	0.657756
BW25113_0854	potF	putrescine transporter subunit: periplasmic-binding component of ABC superfamily	-0.0573258	7.35216	0.561464	0.907034
BW25113_0855	potG	putrescine transporter subunit: ATP-binding component of ABC superfamily	-0.0513617	7.95045	0.561336	0.907034
BW25113_0856	potH	putrescine transporter subunit: membrane component of ABC superfamily	-0.124056	7.37254	0.336821	0.791637
BW25113_0857	potI	putrescine transporter subunit: membrane component of ABC superfamily	-0.197431	6.86572	0.135089	0.554869
BW25113_0858	ybjO	DUF2593 family inner membrane protein	0.247855	6.67922	0.0769901	0.405537
BW25113_0859	rlmC	23S rRNA m(5)U747 methyltransferase, SAM-dependent	-0.0948148	8.31563	0.39661	0.835671
BW25113_0860	artJ	arginine binding protein, periplasmic	0.0720208	7.4002	0.548284	0.9043
BW25113_0861	artM	arginine transporter subunit	0.0873196	7.89899	0.350347	0.797099
BW25113_0862	artQ	arginine transporter subunit	-0.00236359	7.03447	0.954626	1
BW25113_0863	artI	arginine transporter subunit	-0.00424364	7.44319	0.943219	1
BW25113_0864	artP	arginine transporter subunit	0.140247	7.09789	0.212166	0.677566
BW25113_0865	ybjP	lipoprotein	-0.0531779	6.94562	0.755626	0.970746
BW25113_0866	ybjQ	UPF0145 family protein	0.792361	4.102	0.0246624	0.198816
BW25113_0867	amiD	1,6-anhydro-N-acetylmuramyl-L-alanine amidase, Zn-dependent; OM lipoprotein	-0.0364002	7.2822	0.707919	0.948718
BW25113_0868	ybjS	putative NAD(P)H-dependent oxidoreductase with NAD(P)-binding Rossmann-fold domain	0.0542306	7.92285	0.546425	0.9043
BW25113_0869	ybjT	putative NAD-dependent oxidoreductase	0.222659	8.08312	0.0129811	0.128184
BW25113_0870	ltaE	L-allo-threonine aldolase, PLP-dependent	0.0674496	7.95632	0.517252	0.893329
BW25113_0871	poxB	pyruvate dehydrogenase (pyruvate oxidase), thiamine triphosphate-binding, FAD-binding	-0.0185311	8.37675	0.779149	0.977354
BW25113_0872	hcr	HCP oxidoreductase, NADH-dependent	0.0405513	6.82115	0.735951	0.959415
BW25113_0873	hcp	hybrid-cluster [4Fe-2S-2O] protein in anaerobic terminal reductases	0.155885	8.30167	0.0506901	0.314149
BW25113_0874	ybjE	putative transporter	0.023515	8.91208	0.778284	0.97722
BW25113_0875	aqpZ	aquaporin Z	-0.141128	8.48391	0.0634332	0.358588
BW25113_0876	ybjD	putative OLD family ATP-dependent endonuclease; DUF2813 family protein	0.0472912	8.38349	0.615434	0.9219
BW25113_0877	ybjX	DUF535 family protein	-0.479067	8.22279	1.31e-07	3.97e-06
BW25113_0878	macA	macrolide transporter subunit, membrane fusion protein (MFP) component	0.0988299	7.06086	0.396037	0.835671
BW25113_0879	macB	fused macrolide transporter subunits of ABC superfamily: ATP-binding component/membrane component	0.126588	8.39331	0.125979	0.532311
BW25113_0880	cspD	inhibitor of DNA replication, cold shock protein homolog	0.181207	5.3614	0.389154	0.829716
BW25113_0881	clpS	regulatory protein for ClpA substrate specificity	-0.455559	5.15549	0.0499416	0.313027
BW25113_0882	clpA	ATPase and specificity subunit of ClpA-ClpP ATP-dependent serine protease, chaperone activity	0.0444917	8.61221	0.634053	0.928842
BW25113_0883	serW		-0.142722	3.35825	0.905211	1
BW25113_0885	aat	leucyl/phenylalanyl-tRNA-protein transferase	-0.0519731	6.89684	0.761478	0.971899
BW25113_0888	trxB	thioredoxin reductase, FAD/NAD(P)-binding	0.319585	5.4923	0.126119	0.532311
BW25113_0889	lrp	leucine-responsive global transcriptional regulator	0.0616748	6.1842	0.846153	0.997294
BW25113_0890	ftsK	DNA translocase at septal ring sorting daughter chromsomes	-0.860024	4.36708	0.0224117	0.185997
BW25113_0892	rarA	DNA-dependent ATPase involved in processing recombination intermediates at replication forks	0.0451983	7.11688	0.739875	0.959415
BW25113_0894	dmsA	dimethyl sulfoxide reductase, anaerobic, subunit A	-0.00906811	7.94982	0.952358	1
BW25113_0895	dmsB	dimethyl sulfoxide reductase, anaerobic, subunit B	0.155137	5.51687	0.425972	0.854082
BW25113_0896	dmsC	dimethyl sulfoxide reductase, anaerobic, subunit C	-0.00383172	6.76771	1	1
BW25113_0897	ycaC	putative isochorismatase family hydrolase	0.225342	5.12503	0.355265	0.799555
BW25113_0898	ycaD	putative MFS-type transporter	-0.0888028	7.11472	0.528693	0.895804
BW25113_0899	ycaM	putative transporter	0.00200833	8.28565	0.98408	1
BW25113_0900	ycaN	LysR family putative transcriptional regulator	0.00951213	7.68771	0.892027	1
BW25113_0901	ycaK	putative NAD(P)H-dependent oxidoreductase	-0.153711	6.82648	0.331946	0.789356
BW25113_0902	pflA	[formate-C-acetyltransferase 1]-activating enzyme; pyruvate formate-lyase 1-activating enzyme	0.334426	7.07651	0.00278202	0.0379553
BW25113_0903	pflB	formate C-acetyltransferase 1, anaerobic; pyruvate formate-lyase 1	0.227371	8.928	0.031318	0.232984
BW25113_0904	focA	formate channel	0.214011	8.55519	0.0109083	0.115074
BW25113_0905	ycaO	ribosomal protein S12 methylthiotransferase accessory factor	-0.136997	8.93993	0.0889082	0.444737
BW25113_0906	ycaP	UPF0702 family putative inner membrane protein	0.00717763	7.45267	1	1
BW25113_0908	aroA	5-enolpyruvylshikimate-3-phosphate synthetase	-0.230084	7.18423	0.0716465	0.390165
BW25113_0909	ycaL	putative peptidase-related chaperone	0.0699141	7.70942	0.512824	0.890562
BW25113_0913	ycaI	ComEC family inner membrane protein	0.0503274	8.88256	0.518274	0.893329
BW25113_0916	ycaQ	DUF1006 family protein with C-terminal wHTH domain	0.141649	7.51697	0.17845	0.63088
BW25113_0919	ycbJ	protein kinase-like domain protein	0.0169646	7.38352	0.940334	1
BW25113_0920	ycbC	DUF218 superfamily protein	-1.08013	4.8361	0.000199332	0.00373602
BW25113_0921	smtA	putative S-adenosyl-L-methionine-dependent methyltransferase	-0.423201	6.22875	0.028001	0.215792
BW25113_0923	mukE	chromosome condensin MukBEF, MukE localization factor	-0.638257	2.82568	0.254385	0.724221
BW25113_0925	ldtD	murein L,D-transpeptidase	0.205962	8.29243	0.0108959	0.115074
BW25113_0926	ycbK	M15A protease-related family periplasmic protein	-0.560256	5.93714	0.00367904	0.047667
BW25113_0927	ycbL	putative metal-binding enzyme	-0.15073	7.21278	0.159358	0.604426
BW25113_0928	aspC	aspartate aminotransferase, PLP-dependent	0.120084	6.47925	0.419727	0.852815
BW25113_0929	ompF	outer membrane porin 1a (Ia;b;F)	0.742138	8.00444	2.73e-17	1.62e-15
BW25113_0931	pncB	nicotinate phosphoribosyltransferase	0.0938543	7.31112	0.382142	0.823813
BW25113_0932	pepN	aminopeptidase N	0.0701096	8.80842	0.387715	0.82879
BW25113_0933	ssuB	alkanesulfonate transporter subunit	-0.311278	6.79748	0.0609557	0.351644
BW25113_0934	ssuC	putative alkanesulfonate transporter subunit	0.101673	7.03053	0.437379	0.855002
BW25113_0935	ssuD	alkanesulfonate monooxygenase, FMNH(2)-dependent	-0.220172	7.1444	0.106305	0.496306
BW25113_0936	ssuA	aliphatic sulfonate binding protein, SsuABC ABC transporter	0.0782078	7.1865	0.466726	0.869805
BW25113_0937	ssuE	NAD(P)H-dependent FMN reductase	0.06876	6.14712	0.69637	0.945036
BW25113_0938	elfA	laminin-binding fimbrin subunit	-0.112222	6.72183	0.465978	0.869805
BW25113_0939	elfD	putative periplasmic pilin chaperone	-0.101267	7.95196	0.257644	0.729298
BW25113_0940	elfC	putative outer membrane fimbrial subunit export usher protein	-0.0696332	10.0899	0.265314	0.741224
BW25113_0941	elfG	putative fimbrial-like adhesin protein	0.0988953	8.50242	0.223489	0.689746
BW25113_0942	ycbU	putative fimbriae protein	-0.0514915	6.55655	0.797048	0.990474
BW25113_0943	ycbV	putative fimbrial-like adhesin protein	-0.00841787	6.35786	0.943918	1
BW25113_0944	ycbF	putative periplasmic pilin chaperone	0.297692	6.34412	0.0639164	0.360791
BW25113_0945	pyrD	dihydro-orotate oxidase, FMN-linked	-0.263885	7.64394	0.00862383	0.0954057
BW25113_0946	zapC	FtsZ stabilizer	-0.118902	6.85828	0.424142	0.853747
BW25113_0947	ycbX	6-N-hydroxylaminopurine detoxification oxidoreductase	-0.0236601	7.98315	0.895487	1
BW25113_0948	rlmL	fused 23S rRNA m(2)G2445 and m(7)G2069 methyltransferase, SAM-dependent	-0.194074	8.20515	0.0434475	0.283842
BW25113_0949	uup	putative transporter subunit of ABC superfamily: ATP-binding component	-0.280964	6.75433	0.0466463	0.297688
BW25113_0950	pqiA	paraquat-inducible, SoxRS-regulated inner membrane protein	0.0591268	7.43152	0.565589	0.907034
BW25113_0951	pqiB	paraquat-inducible, SoxRS-regulated MCE domain protein	0.11223	7.33012	0.316018	0.779519
BW25113_0952	pqiC	DUF330 family putative lipoprotein	0.0169889	6.96884	0.884498	1
BW25113_0953	rmf	ribosome modulation factor	0.201487	4.00107	0.657342	0.936711
BW25113_0955	ycbZ	putative peptidase	-0.188585	7.17126	0.143687	0.574136
BW25113_0956	matP	Ter macrodomain organizer matS-binding protein	-1.06474	4.31814	0.00203813	0.0296952
BW25113_0957	ompA	outer membrane protein A (3a;II*;G;d)	-5.03562	5.94826	2.23e-60	4.1e-58
BW25113_0958	sulA	SOS cell division inhibitor	-0.20414	7.06647	0.102664	0.482978
BW25113_0959	sxy	CRP-S-dependent promoter expression factor	-0.201774	7.44444	0.0535527	0.325105
BW25113_0960	yccS	putative transporter, FUSC superfamily inner membrane protein, tandem domains	-0.00473914	8.85029	0.911339	1
BW25113_0961	yccF	DUF307 family inner membrane protein	-0.468999	6.15984	0.0116741	0.121516
BW25113_0962	helD	DNA helicase IV	0.130308	7.94196	0.185728	0.643135
BW25113_0963	mgsA	methylglyoxal synthase	-0.00374561	6.19864	0.948621	1
BW25113_0964	yccT	UPF0319 family protein	-0.089809	6.67916	0.592828	0.917767
BW25113_0965	yccU	putative CoA-binding protein	0.305582	6.61817	0.0257024	0.204613
BW25113_0966	hspQ	heat shock protein involved in degradation of mutant DnaA; hemimethylated oriC DNA-binding protein	-0.155861	5.5731	0.50659	0.888257
BW25113_0967	rlmI	23S rRNA m(5)C1962 methyltransferase, SAM-dependent	0.0875183	7.60736	0.392303	0.832242
BW25113_0968	yccX	weak acylphosphatase	0.172179	5.82483	0.346203	0.794451
BW25113_0970	yccA	HflBKC-binding inner membrane protein, UPF0005 family	0.117057	7.33615	0.384505	0.826275
BW25113_0972	hyaA	hydrogenase 1, small subunit	-0.116494	8.00639	0.251148	0.720418
BW25113_0973	hyaB	hydrogenase 1, large subunit	0.102227	8.29861	0.229157	0.695406
BW25113_0974	hyaC	hydrogenase 1, b-type cytochrome subunit	-0.00441261	7.78627	0.984241	1
BW25113_0975	hyaD	hydrogenase 1 maturation protease	-0.0221791	6.42358	0.947447	1
BW25113_0976	hyaE	putative HyaA chaperone	0.27938	6.21627	0.0800839	0.416717
BW25113_0977	hyaF	protein involved in nickel incorporation into hydrogenase-1 proteins	0.0194283	6.96265	0.883313	1
BW25113_0978	cbdA	cytochrome bd-II oxidase, subunit I	0.090959	8.15637	0.330366	0.789322
BW25113_0979	cbdB	cytochrome bd-II oxidase, subunit II	0.00685552	7.52438	0.906267	1
BW25113_0980	appA	phosphoanhydride phosphorylase	-0.0662314	8.31245	0.510255	0.889078
BW25113_0981	etk	tyrosine-protein kinase, role in O-antigen capsule formation	-0.0109351	9.07054	0.915641	1
BW25113_0982	etp	Protein-tyrosine-phosphatase, role in O-antigen capsule formation; dephosphorylates Etk-P	0.0374114	6.72337	0.783659	0.98078
BW25113_0983	gfcE	putative O-antigen capsule outer membrane auxillary protein export channel	-0.00776515	7.80421	1	1
BW25113_0984	gfcD	putative O-antigen capsule production periplasmic protein	-0.0235628	8.90457	0.768027	0.973812
BW25113_0985	gfcC	putative O-antigen capsule production periplasmic protein	-0.0778475	7.26807	0.519751	0.893522
BW25113_0986	gfcB	O-antigen capsule production lipoprotein	-0.0580336	8.15482	0.502803	0.88564
BW25113_0987	gfcA	O-antigen capsule production threonine-rich inner membrane protein	0.0480218	6.36791	0.758487	0.970746
BW25113_0989	cspH	stress protein, member of the CspA-family	-0.142725	5.13864	0.564725	0.907034
BW25113_0990	cspG	cold shock protein homolog, cold-inducible	-0.622748	5.23788	0.010546	0.112926
BW25113_0991	ymcE	cold shock gene	0.199729	5.70749	0.337976	0.791847
BW25113_0992	yccM	putative 4Fe-4S membrane protein	0.0748374	7.33756	0.610517	0.921847
BW25113_0993	torS	hybrid sensory histidine kinase in two-component regulatory system with TorR	0.0146616	8.41708	0.921134	1
BW25113_0994	torT	periplasmic sensory protein associated with the TorRS two-component regulatory system	-0.00165472	7.21837	0.941033	1
BW25113_0995	torR	response regulator in two-component regulatory system with TorS	-0.0257243	6.78137	0.907435	1
BW25113_0996	torC	trimethylamine N-oxide (TMAO) reductase I, cytochrome c-type subunit	0.0140486	7.42657	0.924684	1
BW25113_0997	torA	trimethylamine N-oxide (TMAO) reductase I, catalytic subunit	0.00414578	8.23644	0.946142	1
BW25113_0998	torD	TorA-maturation chaperone	0.160849	6.40019	0.395224	0.835671
BW25113_0999	cbpM	modulator of CbpA co-chaperone	-0.191402	5.47635	0.38731	0.82879
BW25113_1000	cbpA	DnaK co-chaperone; curved DNA-binding protein	-0.196583	6.97025	0.208796	0.675742
BW25113_1002	agp	glucose-1-phosphatase/inositol phosphatase	0.0198638	8.18019	0.770488	0.973871
BW25113_1003	yccJ	uncharacterized protein	-0.0731774	5.10327	0.816467	0.992747
BW25113_1004	wrbA	NAD(P)H:quinone oxidoreductase	-0.0202001	7.68633	0.798094	0.99057
BW25113_1006	rutG	pyrimidine permease	-0.00349062	8.18981	1	1
BW25113_1007	rutF	flavin:NADH reductase	-0.102113	6.09822	0.611688	0.921847
BW25113_1008	rutE	putative malonic semialdehyde reductase	-0.0246473	6.89503	0.825696	0.993493
BW25113_1009	rutD	putative aminoacrylate hydrolase, reactive intermediate detoxification	0.104994	7.23611	0.305824	0.775399
BW25113_1010	rutC	putative aminoacrylate deaminase, reactive intermediate detoxification; weak enamine/imine deaminase activity	0.0457722	6.50939	0.821587	0.992747
BW25113_1011	rutB	ureidoacrylate amidohydrolase	-0.0678822	6.31878	0.684004	0.943762
BW25113_1012	rutA	pyrimidine oxygenase, FMN-dependent	0.186658	7.31456	0.0743382	0.399193
BW25113_1013	rutR	rut operon transcriptional repressor for	0.170663	6.55371	0.266813	0.742577
BW25113_1014	putA	fused DNA-binding transcriptional regulator/proline dehydrogenase/pyrroline-5-carboxylate dehydrogenase	-0.0192314	9.7744	0.805188	0.991708
BW25113_1015	putP	proline:sodium symporter	-0.102238	8.26518	0.19854	0.657993
BW25113_1018	efeO	inactive ferrous ion transporter EfeUOB	-0.0105519	7.39743	0.960895	1
BW25113_1019	efeB	deferrrochelatase, periplasmic	0.0810328	7.93994	0.462886	0.867643
BW25113_1020	phoH	ATP-binding protein; putative PhoH family P-loop ATPase	0.0241935	7.51215	0.870732	1
BW25113_1021	pgaD	biofilm PGA synthase PgaCD, regulatory subunit; c-di-GMP-stimulated activity and dimerization	-0.132804	7.54405	0.199057	0.658576
BW25113_1022	pgaC	biofilm PGA synthase PgaCD, catalytic subunit; poly-beta-1,6-N-acetyl-D-glucosamine synthase; c-di-GMP-stimulated activity and dimerization	-0.06918	7.82744	0.471425	0.872226
BW25113_1023	pgaB	poly-beta-1,6-N-acetyl-D-glucosamine (PGA) N-deacetylase outer membrane export lipoprotein	-0.0915925	8.23816	0.2844	0.757009
BW25113_1024	pgaA	biofilm adhesin polysaccharide PGA secretin; OM porin; poly-beta-1,6-N-acetyl-D-glucosamine export protein	-0.00196878	9.49769	1	1
BW25113_1025	ycdT	diguanylate cyclase, membrane-anchored	0.018577	5.38115	0.967404	1
BW25113_1028	ymdE	pseudogene	-0.463208	3.66982	0.359221	0.801706
BW25113_1029	ycdU	putative inner membrane protein	0.0149972	5.90225	0.882525	1
BW25113_1032	serX		0.187615	3.32353	0.721913	0.956364
BW25113_1033	ghrA	glyoxylate/hydroxypyruvate reductase A	-0.113192	7.48375	0.269493	0.746422
BW25113_1034	ycdX	alkaline phosphatase	-0.0922438	7.69219	0.345289	0.794451
BW25113_1035	ycdY	redox enzyme maturation protein (REMP) chaperone for YcdX	-0.143282	6.94706	0.285644	0.757986
BW25113_1036	ycdZ	DUF1097 family inner membrane protein	-0.171324	6.84674	0.188761	0.644686
BW25113_1037	csgG	curli production assembly/transport outer membrane lipoprotein	0.20888	8.08998	0.0195284	0.171361
BW25113_1038	csgF	curli nucleation outer membrane protein	-0.162211	5.78311	0.517969	0.893329
BW25113_1039	csgE	curlin secretion specificity factor	0.0595524	4.94017	0.852359	0.997294
BW25113_1040	csgD	csgBAC operon transcriptional regulator	0.20698	3.36917	0.922442	1
BW25113_1041	csgB	curlin nucleator protein, minor subunit in curli complex	-0.00660936	5.69934	1	1
BW25113_1042	csgA	curlin subunit, amyloid curli fibers, cryptic	-0.104168	8.49457	0.186595	0.643254
BW25113_1043	csgC	curli assembly protein	-0.0130478	7.88785	0.925044	1
BW25113_1044	ymdA	uncharacterized protein	0.0424554	8.23394	0.627337	0.925108
BW25113_1045	ymdB	O-acetyl-ADP-ribose deacetylase; RNase III inhibitor during cold shock; putative cardiolipin synthase C regulatory subunit	0.0222495	7.51241	0.935694	1
BW25113_1046	clsC	stationary phase cardiolipin synthase 3	0.162092	8.54291	0.0272392	0.211611
BW25113_1047	opgC	osmoregulated periplasmic glucan succinylation membrane protein	-0.164116	9.49142	0.0238004	0.193491
BW25113_1048	opgG	osmoregulated periplasmic glucan (OPG) biosynthesis periplasmic protein	-1.31487	6.57662	9.37e-15	5.1e-13
BW25113_1049	opgH	membrane glycosyltransferase; nutrient-dependent cell size regulator, FtsZ assembly antagonist	-1.49393	7.40038	1.76e-22	1.42e-20
BW25113_1050	yceK	outer membrane integrity lipoprotein	-0.202722	4.8256	0.49136	0.883084
BW25113_1051	msyB	multicopy suppressor of secY and secA	0.46526	4.69383	0.111629	0.510661
BW25113_1053	mdtG	putative drug efflux system protein	0.210805	7.09428	0.0581034	0.339969
BW25113_1055	yceA	putative rhodanese-related sulfurtransferase	0.08345	7.34138	0.423091	0.853747
BW25113_1056	yceI	secreted protein	0.0196181	8.13965	0.848771	0.997294
BW25113_1057	yceJ	putative cytochrome b561	-0.181439	7.686	0.0836009	0.428294
BW25113_1059	solA	N-methyltryptophan oxidase, FAD-binding	0.0309179	8.6416	0.692267	0.944502
BW25113_1060	bssS	biofilm regulator	-0.0347092	6.70314	0.888755	1
BW25113_1061	dinI	DNA damage-inducible protein I	-0.0736981	5.75193	0.840652	0.997161
BW25113_1062	pyrC	dihydro-orotase	-0.264432	6.35199	0.0923431	0.453033
BW25113_1063	yceB	lipoprotein, DUF1439 family	0.0358976	6.17882	0.823232	0.992925
BW25113_1064	grxB	glutaredoxin 2 (Grx2)	0.0976473	6.3174	0.522593	0.893988
BW25113_1065	mdtH	multidrug resistance efflux transporter conferring overexpression resistance to norfloxacin and enoxacin	0.16326	8.04336	0.062869	0.35592
BW25113_1066	rimJ	ribosomal-protein-S5-alanine N-acetyltransferase	-0.266332	7.65434	0.00551796	0.0667863
BW25113_1067	yceH	UPF0502 family protein	-0.0389888	6.13927	0.847822	0.997294
BW25113_1068	yceM	putative oxidoreductase	-0.208759	6.85428	0.107954	0.502076
BW25113_1070	flgN	export chaperone for FlgK and FlgL	0.164229	6.55595	0.288444	0.760193
BW25113_1071	flgM	anti-sigma factor for FliA (sigma 28)	0.0855605	4.70044	0.844233	0.997294
BW25113_1072	flgA	assembly protein for flagellar basal-body periplasmic P ring	-0.0268642	7.14374	0.944783	1
BW25113_1073	flgB	flagellar component of cell-proximal portion of basal-body rod	-0.123636	6.21819	0.617841	0.9219
BW25113_1074	flgC	flagellar component of cell-proximal portion of basal-body rod	-0.366785	6.51846	0.0190705	0.168492
BW25113_1075	flgD	flagellar hook assembly protein	0.0213437	6.77029	0.856747	0.997294
BW25113_1076	flgE	flagellar hook protein	0.231791	7.74844	0.0136273	0.133078
BW25113_1077	flgF	flagellar component of cell-proximal portion of basal-body rod	0.0975485	6.58192	0.615925	0.9219
BW25113_1078	flgG	flagellar component of cell-distal portion of basal-body rod	-0.0717775	7.1713	0.592808	0.917767
BW25113_1079	flgH	flagellar protein of basal-body outer-membrane L ring	0.0766859	6.75833	0.558021	0.90645
BW25113_1080	flgI	putative flagellar basal body protein	0.141765	7.19323	0.196437	0.656087
BW25113_1081	flgJ	flagellar rod assembly protein and murein hydrolase; flagellum-specific muramidase	-0.0148184	6.77322	0.927411	1
BW25113_1082	flgK	flagellar hook-filament junction protein 1	0.0592309	7.51264	0.67907	0.942109
BW25113_1083	flgL	flagellar hook-filament junction protein	0.208645	6.86382	0.113251	0.511521
BW25113_1084	rne	fused ribonucleaseE: endoribonuclease/RNA-binding protein/RNA degradosome binding protein	-0.362211	5.32388	0.0972443	0.470502
BW25113_1085	yceQ	uncharacterized protein	0.158725	6.30659	0.369659	0.808638
BW25113_1086	rluC	23S rRNA pseudouridine(955,2504,2580) synthase	-0.0105862	7.06694	1	1
BW25113_1087	yceF	Maf-like protein	0.0168129	7.51589	0.914314	1
BW25113_1088	yceD	DUF177 family protein	-0.327447	4.38554	0.350948	0.797533
BW25113_1090	plsX	putative phosphate acyltransferase	-0.616431	6.54917	5.9e-05	0.00121196
BW25113_1095	fabF	3-oxoacyl-[acyl-carrier-protein] synthase II	0.43528	7.68895	5.94e-05	0.00121313
BW25113_1096	pabC	4-amino-4-deoxychorismate lyase component of para-aminobenzoate synthase multienzyme complex	-0.558868	6.84689	1.52e-05	0.00034789
BW25113_1097	yceG	septation protein, ampicillin sensitivity	-3.27638	6.64948	9.45e-57	1.66e-54
BW25113_1100	ycfH	putative DNase	-0.105825	6.77296	0.423325	0.853747
BW25113_1101	ptsG	fused glucose-specific PTS enzymes: IIB component/IIC component	0.170324	7.12466	0.159151	0.604426
BW25113_1102	fhuE	ferric-rhodotorulic acid outer membrane transporter	-0.0247828	7.96422	0.766847	0.973812
BW25113_1103	hinT	purine nucleoside phosphoramidase, dadA activator protein	-0.592798	5.2539	0.0107265	0.114091
BW25113_1104	ycfL	uncharacterized protein	0.0618245	4.65967	0.836794	0.996564
BW25113_1105	lpoB	OM lipoprotein stimulator of MrcB transpeptidase	-8.66391	4.18171	1.46e-22	1.2e-20
BW25113_1106	thiK	thiamine kinase	-0.285158	7.09686	0.0154387	0.143291
BW25113_1107	nagZ	beta N-acetyl-glucosaminidase	0.154799	6.79187	0.239513	0.708627
BW25113_1108	ycfP	putative UPF0227 family esterase	0.470908	5.56088	0.0393683	0.268553
BW25113_1109	ndh	respiratory NADH dehydrogenase 2/cupric reductase	-1.46993	4.76232	3.42e-07	9.72e-06
BW25113_1110	ycfJ	uncharacterized protein	-0.172957	6.70225	0.209594	0.676195
BW25113_1111	ycfQ	repressor for bhsA(ycfR)	-0.488499	5.72564	0.0328551	0.239799
BW25113_1112	bhsA	biofilm, cell surface and signaling protein	-0.220113	4.61499	0.533199	0.897861
BW25113_1113	ldtC	L,D-transpeptidase linking Lpp to murein	0.154661	6.81645	0.247904	0.718047
BW25113_1114	mfd	transcription-repair coupling factor	-0.241802	8.43211	0.00209621	0.0303814
BW25113_1115	ycfT	inner membrane protein	-0.048007	7.23129	0.639836	0.930545
BW25113_1119	nagK	N-acetyl-D-glucosamine kinase	0.139741	6.06877	0.428467	0.8545
BW25113_1120	cobB	deacetylase of acs and cheY, chemotaxis regulator	0.118631	6.20398	0.567071	0.907959
BW25113_1122	ymfA	DUF3592 family inner membrane protein	0.120574	8.08006	0.212623	0.677566
BW25113_1123	potD	polyamine transporter subunit	-0.445959	6.18827	0.00970708	0.104892
BW25113_1124	potC	polyamine transporter subunit	-0.221843	5.75184	0.296386	0.769568
BW25113_1125	potB	polyamine transporter subunit	-0.621302	6.30659	0.00300542	0.0400741
BW25113_1126	potA	polyamine transporter subunit	-0.404173	6.06312	0.018949	0.167924
BW25113_1127	pepT	peptidase T	-0.195361	7.32195	0.0902073	0.446526
BW25113_1128	roxA	50S ribosomal protein L16 arginine hydroxylase; 2-oxoglutarate oxygenase	-0.725281	6.44424	1.15e-05	0.000265856
BW25113_1129	phoQ	sensory histidine kinase in two-component regulatory system with PhoP	-5.32878	6.65124	5.61e-99	1.67e-96
BW25113_1130	phoP	response regulator in two-component regulatory system with PhoQ	-6.36672	6.2779	4.12e-83	1.06e-80
BW25113_1132	hflD	putative lysogenization regulator	-0.0135479	5.43496	1	1
BW25113_1134	nudJ	bifunctional thiamine pyrimidine pyrophosphate hydrolase/ thiamine pyrophosphate hydrolase	-0.653217	5.96688	0.00361753	0.0473467
BW25113_1135	rluE	23S rRNA pseudouridine(2457) synthase	-0.0105818	6.54543	1	1
BW25113_1139	lit	e14 prophage; cell death peptidase, inhibitor of T4 late gene expression	-0.126591	5.5833	0.542339	0.903546
BW25113_1140	intE	e14 prophage; putative integrase	0.0596597	8.30891	0.50829	0.889078
BW25113_1141	xisE	e14 prophage; putative excisionase	0.0567881	6.42735	0.691812	0.944502
BW25113_1143	ymfI	e14 prophage; uncharacterized protein	-0.194827	5.75231	0.316901	0.779765
BW25113_1144	ymfJ	e14 prophage; uncharacterized protein	-0.0306492	6.002	0.823709	0.992925
BW25113_1146	croE	e14 prophage; putative DNA-binding transcriptional regulator	-0.620441	3.99914	0.166993	0.616282
BW25113_1147	ymfL	e14 prophage; putative DNA-binding transcriptional regulator	0.0280358	5.80768	0.84143	0.997294
BW25113_1148	ymfM	e14 prophage; uncharacterized protein	0.12287	6.4111	0.553242	0.906008
BW25113_1150	ymfR	e14 prophage; uncharacterized protein	0.14743	4.70547	0.659469	0.936711
BW25113_1151	beeE	pseudogene	0.41047	5.44359	0.113622	0.511521
BW25113_1152	jayE	pseudogene	-0.122189	7.55095	0.264084	0.739762
BW25113_1153	ymfQ	prohage e14 tail protein homolog	0.0332173	6.85054	0.820189	0.992747
BW25113_1154	stfP	e14 prophage; uncharacterized protein	-0.227425	8.49847	0.0123271	0.124594
BW25113_1155	tfaP	e14 prophage; uncharacterized protein	0.0925864	7.12849	0.514649	0.890973
BW25113_1156	tfaE	e14 prophage; putative tail fiber assembly protein	-0.0733142	7.02527	0.555412	0.906008
BW25113_1157	stfE	pseudogene	0.0535686	7.69116	0.578915	0.913881
BW25113_1158	pinE	e14 prophage; site-specific DNA recombinase	-0.0277136	7.33388	0.784767	0.98137
BW25113_1159	mcrA	putative 5-methylcytosine/5-hydroxymethylcytosine-specific restriction nuclease; 5-methylcytosine DNA binding protein; e14 prophage gene	-0.00608645	6.53272	1	1
BW25113_1161	ycgX	DUF1398 family protein	0.159734	4.87557	0.505717	0.887812
BW25113_1162	bluR	repressor of blue light-responsive genes	0.00702537	7.83146	0.968865	1
BW25113_1163	bluF	anti-repressor for YcgE, blue light-responsive; FAD-binding; has c-di-GMP phosphodiesterase-like EAL domain, but does not degrade c-di-GMP	-0.0391992	6.93088	0.842531	0.997294
BW25113_1164	ycgZ	RcsB connector protein for regulation of biofilm and acid-resistance	-0.24719	4.67414	0.421394	0.853747
BW25113_1165	ymgA	RcsB connector protein for regulation of biofilm	-0.505941	3.88588	0.225421	0.69025
BW25113_1168	ycgG	putative membrane-anchored cyclic-di-GMP phosphodiesterase	0.0789222	6.45708	0.745676	0.962764
BW25113_1171	ymgD	uncharacterized protein	-0.034783	7.01769	0.770358	0.973871
BW25113_1172	ymgG	UPF0757 family protein	0.0336567	6.6459	0.822789	0.992747
BW25113_1175	minD	membrane ATPase of the MinC-MinD-MinE system	-1.80999	5.95207	1.78e-17	1.11e-15
BW25113_1176	minC	cell division inhibitor	-1.91837	5.51153	1.03e-15	5.76e-14
BW25113_1177	ycgJ	uncharacterized protein	0.040578	7.11777	0.868522	1
BW25113_1178	pliG	periplasmic inhibitor of g-type lysozyme	0.00270497	7.43978	0.981224	1
BW25113_1179	ycgL	UPF0745 family protein	0.550592	3.45576	0.116058	0.51225
BW25113_1180	ycgM	putative isomerase/hydrolase	0.0364772	6.24591	0.79843	0.990598
BW25113_1181	ycgN	UPF0153 family cysteine cluster protein	-0.0575913	7.57375	0.547984	0.9043
BW25113_1183	umuD	DNA polymerase V, subunit D	0.22555	5.20175	0.355492	0.799555
BW25113_1184	umuC	DNA polymerase V, subunit C	0.0945097	6.99567	0.556262	0.906008
BW25113_1185	dsbB	oxidoreductase that catalyzes reoxidation of DsbA protein disulfide isomerase I	0.1998	5.36053	0.352164	0.79899
BW25113_1186	nhaB	sodium:proton antiporter	0.316368	8.23294	0.00695661	0.0801775
BW25113_1187	fadR	fatty acid metabolism regulon transcriptional regulator	-1.07052	6.03847	1.76e-07	5.23e-06
BW25113_1188	ycgB	SpoVR family stationary phase protein	-0.118068	7.80229	0.293572	0.766384
BW25113_1189	dadA	D-amino acid dehydrogenase	-0.119586	7.93516	0.250335	0.720418
BW25113_1190	dadX	alanine racemase, catabolic, PLP-binding	-0.270755	7.38502	0.0148864	0.14122
BW25113_1191	cvrA	putative cation/proton antiporter	-0.0335638	8.38872	0.676369	0.940728
BW25113_1193	emtA	lytic murein endotransglycosylase E	0.526349	6.32088	0.000446928	0.00770353
BW25113_1194	ycgR	flagellar velocity braking protein, c-di-GMP-regulated	-0.017182	6.14995	0.911647	1
BW25113_1195	ymgE	UPF0410 family putative inner membrane protein	0.135541	5.91155	0.499236	0.883084
BW25113_1196	ycgY	uncharacterized protein	0.607768	3.34481	0.131385	0.544289
BW25113_1197	treA	periplasmic trehalase	-0.0632276	8.09691	0.46887	0.870758
BW25113_1198	dhaM	putative dihydroxyacetone-specific PTS enzymes: HPr component/EI component	0.0560893	7.64286	0.56827	0.9086
BW25113_1199	dhaL	dihydroxyacetone kinase, C-terminal domain	0.205673	5.40714	0.356929	0.800007
BW25113_1200	dhaK	dihydroxyacetone kinase, PTS-dependent, dihydroxyacetone-binding subunit	-0.273331	7.41416	0.0110368	0.116112
BW25113_1201	dhaR	dhaKLM operon transcription activator	-0.260752	7.77337	0.00781417	0.087198
BW25113_1202	ycgV	putative adhesin	-0.0401082	9.22767	0.571796	0.90944
BW25113_1203	ychF	catalase inhibitor protein; ATPase, K+-dependent, ribosome-associated	-1.10428	3.5732	0.00684047	0.079075
BW25113_1205	ychH	DUF2583 family putative inner membrane protein	0.603213	6.34129	0.000638783	0.0106768
BW25113_1206	dauA	C4-dicarboxylic acid transporter	-0.0911713	8.19518	0.315759	0.779519
BW25113_1211	prfA	peptide chain release factor RF-1	-0.70052	4.18656	0.0455392	0.292557
BW25113_1213	ychQ	SIRB family inner membrane protein	0.227063	5.82804	0.217011	0.68287
BW25113_1214	ychA	transglutaminase-like TPR-repeat protein	0.232585	5.90576	0.190591	0.647206
BW25113_1216	chaA	calcium/sodium:proton antiporter	-0.202722	8.77202	0.0090845	0.0999295
BW25113_1217	chaB	cation transport regulator	0.232604	5.29415	0.34761	0.794451
BW25113_1218	chaC	cation transport regulator	-0.00462438	6.81347	1	1
BW25113_1219	ychN	putative sulfur relay protein	-0.488655	5.67565	0.0187695	0.167448
BW25113_1220	ychO	putative invasin	-0.140021	7.2904	0.284883	0.757009
BW25113_1221	narL	response regulator in two-component regulatory system with NarX (or NarQ)	-0.783805	6.45074	8.21e-06	0.000192196
BW25113_1222	narX	sensory histidine kinase in two-component regulatory system with NarL	-0.084427	7.95611	0.338962	0.79255
BW25113_1223	narK	nitrate/nitrite transporter	0.0503578	7.42178	0.596679	0.919881
BW25113_1224	narG	nitrate reductase 1, alpha subunit	-0.107929	8.98571	0.147851	0.581404
BW25113_1225	narH	nitrate reductase 1, beta (Fe-S) subunit	-0.0488625	6.97893	0.816962	0.992747
BW25113_1226	narJ	molybdenum-cofactor-assembly chaperone subunit (delta subunit) of nitrate reductase 1	-0.0791435	6.38056	0.584029	0.914259
BW25113_1227	narI	nitrate reductase 1, gamma (cytochrome b(NR)) subunit	0.040754	6.29578	0.890335	1
BW25113_1232	purU	formyltetrahydrofolate hydrolase	0.387582	6.70124	0.00512065	0.0629644
BW25113_1233	ychJ	UPF0225 family protein	0.0708167	7.59431	0.461635	0.86607
BW25113_1234	rssA	putative patatin-like family phospholipase	-0.412676	7.36777	0.000116489	0.00230648
BW25113_1235	rssB	PcnB-degradosome interaction factor; response regulator	-0.49096	6.76389	0.000378529	0.00664319
BW25113_1236	galU	glucose-1-phosphate uridylyltransferase	-0.823423	5.02446	0.0267526	0.20867
BW25113_1237	hns	global DNA-binding transcriptional dual regulator H-NS	-0.0200409	3.15484	1	1
BW25113_1238	tdk	thymidine kinase/deoxyuridine kinase	0.296232	8.23879	0.000946916	0.0153615
BW25113_1241	adhE	fused acetaldehyde-CoA dehydrogenase/iron-dependent alcohol dehydrogenase/pyruvate-formate lyase deactivase	0.109158	7.98336	0.224688	0.690171
BW25113_1242	ychE	UPF0056 family inner membrane protein	0.0327206	7.01098	0.814844	0.992747
BW25113_1243	oppA	oligopeptide transporter subunit	0.0736057	7.29491	0.487548	0.88264
BW25113_1244	oppB	oligopeptide transporter subunit	0.226653	6.89817	0.0979761	0.472056
BW25113_1245	oppC	oligopeptide transporter subunit	0.0220064	3.64291	1	1
BW25113_1246	oppD	oligopeptide transporter subunit	-0.359449	4.54924	0.26057	0.732745
BW25113_1247	oppF	oligopeptide transporter subunit	-0.358627	4.21514	0.322669	0.783825
BW25113_1249	clsA	cardiolipin synthase 1	0.421727	7.30765	4.92e-05	0.00103874
BW25113_1250	kch	voltage-gated potassium channel	0.226681	6.92027	0.121448	0.523339
BW25113_1251	yciI	putative DGPF domain-containing enzyme	-0.194277	6.33965	0.234617	0.70355
BW25113_1253	yciA	acyl-CoA esterase	-0.0566672	6.61301	0.838374	0.996602
BW25113_1254	yciB	IspA family inner membrane protein	-2.51832	4.32788	1.9e-11	8.23e-10
BW25113_1255	yciC	UPF0259 family inner membrane protein	0.067455	6.70866	0.604987	0.921847
BW25113_1256	ompW	outer membrane protein W	-0.277308	7.82663	0.0166593	0.152783
BW25113_1258	yciF	putative rubrerythrin/ferritin-like metal-binding protein	0.448334	3.45857	0.260548	0.732745
BW25113_1260	trpA	tryptophan synthase, alpha subunit	-0.593219	6.04266	0.00391261	0.0501003
BW25113_1261	trpB	tryptophan synthase, beta subunit	-0.560225	4.94014	0.0232048	0.19022
BW25113_1262	trpC	fused indole-3-glycerolphosphate synthetase/N-(5-phosphoribosyl)anthranilate isomerase	-0.608474	6.01129	0.00391875	0.0501003
BW25113_1263	trpD	fused glutamine amidotransferase (component II) of anthranilate synthase/anthranilate phosphoribosyl transferase	-0.395498	5.55346	0.0500595	0.313257
BW25113_1264	trpE	component I of anthranilate synthase	-0.595678	6.22006	0.00135037	0.0208551
BW25113_1266	yciV	PHP domain protein	0.126545	6.39223	0.582391	0.914259
BW25113_1267	yciO	putative RNA binding protein	-0.129978	5.92606	0.639668	0.930545
BW25113_1268	yciQ	enhancer of membrane protein expression; putative inner membrane protein	0.00508213	8.91707	0.943424	1
BW25113_1269	rluB	23S rRNA pseudouridine(2605) synthase	-0.0853378	6.20771	0.668826	0.940034
BW25113_1270	btuR	cob(I)yrinic acid a,c-diamide adenosyltransferase	0.0157205	6.23006	0.872639	1
BW25113_1271	yciK	putative EmrKY-TolC system oxoacyl-(acyl carrier protein) reductase	-0.064817	6.16553	0.776092	0.976255
BW25113_1272	sohB	inner membrane protein, S49 peptidase family protein	0.339008	6.96244	0.0143561	0.137541
BW25113_1273	yciN	DUF2498 protein YciN	0.227651	5.82049	0.259447	0.731187
BW25113_1276	acnA	aconitate hydratase 1	-0.00200348	8.6037	0.969706	1
BW25113_1278	pgpB	phosphatidylglycerophosphatase B	-0.31332	5.23252	0.246074	0.715132
BW25113_1279	yciS	DUF1049 family inner membrane protein, function unknown	-1.33487	3.48751	0.00225589	0.0321402
BW25113_1281	pyrF	orotidine-5'-phosphate decarboxylase	-0.848852	4.88459	0.00216295	0.0310452
BW25113_1282	yciH	initiation factor function partial mimic, SUI1 family	-0.346232	5.18037	0.163973	0.61347
BW25113_1283	osmB	lipoprotein	0.0193173	8.03738	0.850997	0.997294
BW25113_1284	yciT	global regulator of transcription; DeoR family	0.308207	7.55888	0.0063491	0.0748511
BW25113_1285	gmr	cyclic-di-GMP phosphodiesterase; csgD regulator; modulator of Rnase II stability	0.209064	8.0416	0.0315677	0.234276
BW25113_1286	rnb	ribonuclease II	-1.45144	3.48467	0.00134341	0.0208551
BW25113_1287	yciW	putative oxidoreductase	0.0449398	7.40163	0.648251	0.936711
BW25113_1289	ycjD	DUF559 family endonuclease-related protein	0.118336	5.61287	0.694388	0.944936
BW25113_1290	sapF	antimicrobial peptide transport ABC system ATP-binding protein	-0.151758	4.95264	0.675647	0.940639
BW25113_1291	sapD	antimicrobial peptide transport ABC system ATP-binding protein	-0.238234	4.40264	0.434796	0.855002
BW25113_1292	sapC	antimicrobial peptide transport ABC transporter permease	-0.238997	5.71944	0.342352	0.794451
BW25113_1293	sapB	antimicrobial peptide transport ABC transporter permease	0.0553151	5.49477	0.884681	1
BW25113_1294	sapA	antimicrobial peptide transport ABC transporter periplasmic binding protein	-0.218544	7.30856	0.0434095	0.283842
BW25113_1295	ymjA	DUF2543 family protein	0.0212924	4.31079	0.936469	1
BW25113_1296	puuP	putrescine importer	0.0358432	7.7198	0.739938	0.959415
BW25113_1297	puuA	glutamate--putrescine ligase	0.102825	7.6645	0.296851	0.76974
BW25113_1298	puuD	gamma-glutamyl-gamma-aminobutyrate hydrolase	0.224251	5.90519	0.235407	0.70458
BW25113_1299	puuR	repressor for the divergent puu operons, putrescine inducible	-0.30286	6.32694	0.0674144	0.374617
BW25113_1300	puuC	gamma-glutamyl-gamma-aminobutyraldehyde dehydrogenase; succinate semialdehyde dehydrogenase	0.211497	7.33063	0.0897746	0.445657
BW25113_1301	puuB	gamma-glutamylputrescine oxidoreductase	0.0105124	7.39412	0.900581	1
BW25113_1302	puuE	4-aminobutyrate aminotransferase, PLP-dependent	-0.102121	7.6419	0.389666	0.829841
BW25113_1303	pspF	psp operon transcriptional activator	0.174061	6.56982	0.238219	0.706966
BW25113_1304	pspA	regulatory protein for phage-shock-protein operon	-1.40277	4.94706	5.51e-06	0.000130425
BW25113_1305	pspB	psp operon transcription co-activator	0.334982	4.4837	0.312	0.778026
BW25113_1306	pspC	psp operon transcription co-activator	0.464327	4.61397	0.0958122	0.467084
BW25113_1307	pspD	peripheral inner membrane phage-shock protein	-0.150947	4.00887	0.6532	0.936711
BW25113_1308	pspE	thiosulfate:cyanide sulfurtransferase (rhodanese)	0.226581	6.77882	0.169514	0.618965
BW25113_1309	ycjM	alpha amylase catalytic domain family protein	0.358585	6.14986	0.0245332	0.19858
BW25113_1310	ycjN	putative ABC superfamily sugar transporter periplasmic-binding protein	-0.0515047	7.80233	0.568745	0.908909
BW25113_1311	ycjO	inner membrane putative ABC superfamily sugar transporter permease	0.167518	6.9589	0.19334	0.653065
BW25113_1312	ycjP	inner membrane putative ABC superfamily sugar transporter permease	0.215314	7.45859	0.04655	0.297566
BW25113_1313	ycjQ	putative Zn-dependent NAD(P)-binding oxidoreductase	-0.0580598	7.4302	0.581799	0.914259
BW25113_1314	ycjR	putative TIM alpha/beta barrel enzyme	-0.197656	6.44728	0.265697	0.741224
BW25113_1315	ycjS	putative NADH-binding oxidoreductase	0.0779806	7.10277	0.594871	0.919421
BW25113_1316	ycjT	putative family 65 glycosyl hydrolase	0.019482	8.32949	0.86699	1
BW25113_1317	ycjU	beta-phosphoglucomutase	0.16903	6.69395	0.221071	0.68896
BW25113_1319	ompG	outer membrane porin G	-0.0775919	8.43003	0.35221	0.79899
BW25113_1320	ycjW	LacI family putative transcriptional repressor	0.0935977	7.70533	0.314427	0.778461
BW25113_1321	ycjX	DUF463 family protein, putative P-loop NTPase	-0.165691	7.90063	0.0918271	0.451671
BW25113_1322	ycjF	UPF0283 family inner membrane protein	0.276313	7.47266	0.0201875	0.175946
BW25113_1323	tyrR	aromatic amino acid biosynthesis and transport regulon transcriptional regulator; autorepressor; ATPase; phosphatase	-0.348543	7.132	0.00299389	0.0400741
BW25113_1324	tpx	lipid hydroperoxide peroxidase	0.214411	5.20467	0.412412	0.850145
BW25113_1325	ycjG	L-Ala-D/L-Glu epimerase	0.323335	6.58057	0.0276068	0.213607
BW25113_1326	mpaA	murein peptide amidase A	0.431243	6.24456	0.00599537	0.0711542
BW25113_1327	ycjY	S9 homolog non-peptidase family protein	-0.137714	7.75711	0.165047	0.61451
BW25113_1328	pgrR	murein peptide degradation regulator	0.110928	7.12565	0.479085	0.876725
BW25113_1329	mppA	murein tripeptide (L-ala-gamma-D-glutamyl-meso-DAP) transporter subunit	-0.0325011	8.83715	0.656826	0.936711
BW25113_1330	ynaI	mechanosensitive channel protein, very small conductance	-0.0614247	7.7922	0.500957	0.884831
BW25113_1332	ynaJ	DUF2534 family putative inner membrane protein	-0.616395	2.90614	0.189705	0.645773
BW25113_1333	uspE	stress-induced protein	0.473419	6.61574	0.0017609	0.0261493
BW25113_1334	fnr	oxygen-sensing anaerobic growth regulon transcriptional regulator; autorepressor	0.236894	5.89759	0.390258	0.830186
BW25113_1335	ogt	O-6-alkylguanine-DNA:cysteine-protein methyltransferase	-0.0330656	5.95149	0.878048	1
BW25113_1336	abgT	p-aminobenzoyl-glutamate transporter; membrane protein	0.167897	7.35564	0.11371	0.511521
BW25113_1337	abgB	p-aminobenzoyl-glutamate hydrolase, B subunit	0.00138313	6.81118	0.933152	1
BW25113_1338	abgA	p-aminobenzoyl-glutamate hydrolase, A subunit	0.0574547	7.86255	0.588022	0.916816
BW25113_1339	abgR	putative DNA-binding transcriptional regulator of abgABT operon	0.0373463	7.59956	0.70001	0.946393
BW25113_1340	smrA	DNA endonuclease	-0.0318612	5.86673	0.873802	1
BW25113_1341	ydaM	diguanylate cyclase, csgD regulator	0.13918	7.74438	0.174283	0.62336
BW25113_1342	ydaN	putative Zn(II) transporter	0.0424284	7.32947	0.657355	0.936711
BW25113_1343	dbpA	ATP-dependent RNA helicase, specific for 23S rRNA	0.114035	6.72447	0.420988	0.853714
BW25113_1344	ttcA	tRNA 2-thiocytidine biosynthesis protein	-0.304269	7.48521	0.00669614	0.077639
BW25113_1345	intR	Rac prophage; integrase	0.043404	7.95305	0.61439	0.9219
BW25113_1349	recT	Rac prophage; recombination and repair protein	0.0655555	7.97382	0.454364	0.86477
BW25113_1350	recE	Rac prophage; exonuclease VIII, 5'-> 3' specific dsDNA exonuclease	0.159431	8.41961	0.0457815	0.293625
BW25113_1353	sieB	Rac prophage; phage superinfection exclusion protein	-0.416751	6.38796	0.0116787	0.121516
BW25113_1355	ydaG	Rac prophage; uncharacterized protein	-0.582161	5.12468	0.0338782	0.244138
BW25113_1357	ydaS	Rac prophage; putative DNA-binding transcriptional regulator	-0.0969946	4.91151	0.752132	0.968639
BW25113_1358	ydaT	Rac prophage; uncharacterized protein	0.0813924	4.20277	1	1
BW25113_1359	ydaU	Rac prophage; conserved protein	0.0490291	6.2853	0.730799	0.959415
BW25113_1360	ydaV	Rac prophage; putative DNA replication protein	-0.263889	6.25192	0.117244	0.514409
BW25113_1361	ydaW	pseudogene	0.868276	4.00371	0.00737346	0.0834866
BW25113_1362	rzpR	pseudogene	-0.121447	5.4315	0.578773	0.913881
BW25113_1363	trkG	Rac prophage; potassium transporter subunit	0.0866702	6.90916	0.594129	0.919043
BW25113_1365	ynaK	Rac prophage; conserved protein	0.0160339	8.63732	0.810527	0.992747
BW25113_1366	ydaY	pseudogene	-0.117093	6.91839	0.439234	0.855002
BW25113_1368	tmpR	pseudogene	-0.0502624	6.61855	0.722807	0.956364
BW25113_1370	insH1	pseudogene	0.0245478	5.26738	0.918893	1
BW25113_1372	stfR	Rac prophage; putative tail fiber protein	0.117297	8.51604	0.112041	0.511338
BW25113_1374	pinR	Rac prophage; putative site-specific recombinase	-0.15082	4.86639	0.61361	0.921847
BW25113_1376	uspF	stress-induced protein, ATP-binding protein	-0.121602	7.39603	0.270364	0.746692
BW25113_1377	ompN	outer membrane pore protein N, non-specific	-0.0500404	7.21377	0.639885	0.930545
BW25113_1378	pfo	pyruvate-flavodoxin oxidoreductase	-0.0555098	8.99881	0.453179	0.863635
BW25113_1379	hslJ	heat-inducible lipoprotein involved in novobiocin resistance	0.488005	6.828	0.000173699	0.00333218
BW25113_1380	ldhA	fermentative D-lactate dehydrogenase, NAD-dependent	-0.00392178	7.56799	0.969048	1
BW25113_1381	ydbH	putative membrane-anchored protein, function unknown	0.0456289	9.21816	0.524805	0.894153
BW25113_1382	ynbE	lipoprotein	-0.0556788	6.71841	0.704698	0.948302
BW25113_1383	ydbL	DUF1318 family protein	-0.0335743	6.83759	0.819222	0.992747
BW25113_1384	feaR	transcriptional activator for tynA and feaB	0.18853	8.41094	0.0204969	0.176848
BW25113_1385	feaB	phenylacetaldehyde dehydrogenase	0.0492561	8.24725	0.553482	0.906008
BW25113_1386	tynA	tyramine oxidase, copper-requiring	0.0153447	8.56487	0.935701	1
BW25113_1387	paaZ	fused oxepin-CoA hydrolase/3-oxo-5,6-dehydrosuberyl-CoA semialdehyde dehydrogenase	-0.0859567	7.65635	0.366626	0.804254
BW25113_1388	paaA	ring 1,2-phenylacetyl-CoA epoxidase subunit	0.0562586	6.87085	0.650842	0.936711
BW25113_1389	paaB	putative ring 1,2-phenylacetyl-CoA epoxidase subunit	0.29106	4.79419	0.271636	0.748941
BW25113_1390	paaC	ring 1,2-phenylacetyl-CoA epoxidase subunit	0.256511	6.56757	0.087532	0.441578
BW25113_1391	paaD	ring 1,2-phenylacetyl-CoA epoxidase subunit	-0.0743918	6.43558	0.611474	0.921847
BW25113_1392	paaE	ring 1,2-phenylacetyl-CoA epoxidase, NAD(P)H oxidoreductase component	0.0509273	6.72789	0.769862	0.973871
BW25113_1393	paaF	2,3-dehydroadipyl-CoA hydratase	0.164235	6.91272	0.219596	0.687082
BW25113_1394	paaG	1,2-epoxyphenylacetyl-CoA isomerase, oxepin-CoA-forming	-0.273217	6.56711	0.0765763	0.405015
BW25113_1395	paaH	3-hydroxyadipyl-CoA dehydrogenase, NAD+-dependent	-0.00786245	6.91174	0.904627	1
BW25113_1396	paaI	hydroxyphenylacetyl-CoA thioesterase	-0.381293	6.1608	0.0347989	0.246529
BW25113_1397	paaJ	3-oxoadipyl-CoA/3-oxo-5,6-dehydrosuberyl-CoA thiolase	0.11209	6.94269	0.390113	0.830186
BW25113_1398	paaK	phenylacetyl-CoA ligase	0.187743	7.12259	0.12694	0.533148
BW25113_1399	paaX	transcriptional repressor of phenylacetic acid degradation paa operon, phenylacetyl-CoA inducer	-0.140371	5.8521	0.502176	0.885342
BW25113_1400	paaY	putative hexapeptide repeat acetyltransferase	-0.0580987	6.53402	0.716956	0.95515
BW25113_1406	ydbC	putative NAD(P)-binding oxidoreductase	0.142334	7.98199	0.116677	0.513672
BW25113_1407	ydbD	PF10971 family putative periplasmic methylglyoxal resistance protein	-0.101422	7.22914	0.497038	0.883084
BW25113_1408	ynbA	inner membrane protein	0.00170645	5.58525	0.964155	1
BW25113_1410	ynbC	putative esterase	0.0175036	8.22695	0.898093	1
BW25113_1411	ynbD	putative phosphatase inner membrane protein	-0.0132865	7.62213	0.872984	1
BW25113_1412	azoR	NADH-azoreductase, FMN-dependent	-0.0243317	6.47096	0.949468	1
BW25113_1413	hrpA	putative ATP-dependent helicase	-0.0740476	8.0482	0.432	0.855002
BW25113_1414	ydcF	DUF218 superfamily protein, SAM-binding	0.0294924	7.33965	0.837629	0.996602
BW25113_1415	aldA	aldehyde dehydrogenase A, NAD-linked	0.0249611	7.25284	0.858603	0.997313
BW25113_1418	cybB	cytochrome b561	0.0465971	6.59344	0.76174	0.971899
BW25113_1419	ydcA	putative periplasmic protein	0.0611003	6.43479	0.68366	0.943762
BW25113_1420	mokB	regulatory peptide	-0.00789917	4.90557	1	1
BW25113_1421	trg	methyl-accepting chemotaxis protein III, ribose and galactose sensor receptor	0.0551895	7.91773	0.54268	0.903546
BW25113_1422	ydcI	putative DNA-binding transcriptional regulator	-0.133302	7.13837	0.237973	0.706779
BW25113_1423	ydcJ	putative metalloenzyme	-0.0383499	6.84309	0.731696	0.959415
BW25113_1424	opgD	osmoregulated periplasmic glucan (OPG) biosynthesis periplasmic protein	0.0908728	7.27646	0.424443	0.853747
BW25113_1426	ydcH	DUF465 family protein	0.0632828	4.75348	0.896056	1
BW25113_1427	rimL	ribosomal-protein-L7/L12-serine acetyltransferase	0.13018	6.11357	0.439004	0.855002
BW25113_1428	ydcK	uncharacterized protein	0.169471	6.40033	0.264764	0.740763
BW25113_1429	tehA	potassium-tellurite ethidium and proflavin transporter	-0.236335	6.76602	0.0754631	0.40188
BW25113_1430	tehB	tellurite, selenium methyltransferase, SAM-dependent; tellurite, selenium resistance protein	0.0659937	6.69379	0.712055	0.950638
BW25113_1431	ydcL	lipoprotein	0.12503	6.77546	0.453937	0.864653
BW25113_1432	insQ	IS609 transposase B	0.0579393	7.177	0.659678	0.936711
BW25113_1433	ydcO	BenE family inner membrane putative transporter	-0.0931981	7.62118	0.353697	0.799555
BW25113_1434	ydcN	putative DNA-binding transcriptional regulator	0.29935	6.41483	0.0445159	0.287899
BW25113_1435	ydcP	putative peptidase	-0.0221469	8.06634	0.795785	0.989861
BW25113_1436	yncJ	uncharacterized protein	0.732878	4.41349	0.0265111	0.208471
BW25113_1438	hicB	antitoxin for the HicAB toxin-antitoxin system	0.259852	5.97877	0.223841	0.689746
BW25113_1439	ydcR	putative DNA-binding transcriptional regulator/putative amino transferase	0.00677476	7.81719	0.968105	1
BW25113_1440	ydcS	polyhydroxybutyrate (PHB) synthase, ABC transporter periplasmic binding protein homolog	0.0384914	7.76187	0.677335	0.941043
BW25113_1441	ydcT	putative spermidine/putrescine transporter subunit	-0.0953586	6.90106	0.497521	0.883084
BW25113_1442	ydcU	putative spermidine/putrescine transporter subunit	-0.034147	7.20493	0.757411	0.970746
BW25113_1443	ydcV	putative spermidine/putrescine transporter subunit	0.191247	5.59927	0.308962	0.777631
BW25113_1444	patD	gamma-aminobutyraldehyde dehydrogenase	-0.0864298	7.33558	0.517481	0.893329
BW25113_1445	ydcX	DUF2566 family protein	-0.171322	2.8252	0.766598	0.973812
BW25113_1446	ydcY	uncharacterized protein	-0.0223106	5.12455	0.95663	1
BW25113_1447	ydcZ	DUF606 family inner membrane protein	-0.312412	5.6955	0.110408	0.508088
BW25113_1448	mnaT	methionine N-acyltransferase; L-amino acid N-acyltransferase	-0.119035	5.63599	0.552931	0.906008
BW25113_1449	curA	curcumin/dihydrocurcumin reductase, NADPH-dependent	0.232962	7.09907	0.0343841	0.245847
BW25113_1450	mcbR	colanic acid and biofilm gene transcriptional regulator, MqsR-controlled	-0.0697361	6.93397	0.589705	0.916816
BW25113_1451	yncD	putative iron outer membrane transporter	0.00660536	8.80039	0.959071	1
BW25113_1452	yncE	ATP-binding protein, periplasmic, function unknown	0.0716466	7.0602	0.588422	0.916816
BW25113_1453	ansP	L-asparagine transporter	-0.0414576	7.61597	0.685622	0.943762
BW25113_1454	yncG	glutathione S-transferase homolog	0.0709765	6.12188	0.723776	0.95644
BW25113_1456	rhsE	pseudogene	0.0931564	8.57711	0.227289	0.692085
BW25113_1460	ydcC	H repeat-associated putative transposase	-0.523221	2.85281	0.305751	0.775399
BW25113_1461	pptA	4-oxalocrotonate tautomerase	0.164862	4.53898	0.61738	0.9219
BW25113_1462	yddH	flavin reductase like-protein	0.0768632	6.82074	0.547882	0.9043
BW25113_1463	nhoA	N-hydroxyarylamine O-acetyltransferase	-0.0906077	7.13899	0.53616	0.900623
BW25113_1464	yddE	PhzC-PhzF family protein	-0.131767	6.81102	0.307596	0.777136
BW25113_1465	narV	nitrate reductase 2 (NRZ), gamma subunit	0.203668	6.05084	0.419005	0.852815
BW25113_1466	narW	nitrate reductase 2 (NRZ), delta subunit (assembly subunit)	-0.0720028	6.32987	0.627024	0.925108
BW25113_1467	narY	nitrate reductase 2 (NRZ), beta subunit	-0.00289182	7.72304	0.983148	1
BW25113_1468	narZ	nitrate reductase 2 (NRZ), alpha subunit	-0.0385823	8.97814	0.601117	0.921362
BW25113_1469	narU	nitrate/nitrite transporter	-0.141952	6.72025	0.279947	0.751681
BW25113_1473	yddG	aromatic amino acid exporter	0.0235427	8.31109	0.817497	0.992747
BW25113_1474	fdnG	formate dehydrogenase-N, alpha subunit, nitrate-inducible	0.0876332	8.84721	0.257023	0.728609
BW25113_1475	fdnH	formate dehydrogenase-N, Fe-S (beta) subunit, nitrate-inducible	0.193429	6.93561	0.100639	0.480864
BW25113_1476	fdnI	formate dehydrogenase-N, cytochrome B556 (gamma) subunit, nitrate-inducible	0.160399	6.0281	0.453042	0.863635
BW25113_1477	yddM	putative DNA-binding transcriptional regulator	-0.229885	4.49355	0.533104	0.897861
BW25113_1478	adhP	ethanol-active dehydrogenase/acetaldehyde-active reductase	-0.0511289	7.86012	0.674105	0.940639
BW25113_1479	maeA	malate dehydrogenase, (decarboxylating, NAD-requiring) (malic enzyme)	0.099677	8.74847	0.188093	0.644686
BW25113_1481	bdm	biofilm-dependent modulation protein	0.0559909	5.65291	0.859708	0.997384
BW25113_1482	osmC	lipoyl-dependent Cys-based peroxidase, hydroperoxide resistance; salt-shock inducible membrane protein; peroxiredoxin	-0.144915	6.64446	0.346208	0.794451
BW25113_1483	ddpF	D,D-dipeptide permease system, ATP-binding component	0.0842517	6.73593	0.520881	0.893556
BW25113_1484	ddpD	D,D-dipeptide permease system, ATP-binding component	0.154678	6.77237	0.323026	0.783825
BW25113_1485	ddpC	D-ala-D-ala transporter subunit	0.165342	6.51361	0.347083	0.794451
BW25113_1486	ddpB	D-ala-D-ala transporter subunit	0.10909	7.32045	0.303156	0.77366
BW25113_1487	ddpA	D-ala-D-a la transporter subunit	0.176424	6.8334	0.210659	0.677566
BW25113_1488	ddpX	D-ala-D-ala dipeptidase, Zn-dependent	0.200307	6.11166	0.252489	0.72251
BW25113_1489	dosP	oxygen sensor, c-di-GMP phosphodiesterase, heme-regulated; cold-and stationary phase-induced bioflim regulator	0.0674891	8.05518	0.416291	0.852511
BW25113_1490	dosC	diguanylate cyclase, cold-and stationary phase-induced oxygen-dependent biofilm regulator	0.0943504	8.32372	0.232569	0.698791
BW25113_1491	yddW	liprotein, glycosyl hydrolase homolog	0.364319	8.4988	5.01e-06	0.000119371
BW25113_1492	gadC	glutamate:gamma-aminobutyric acid antiporter	0.223908	8.93285	0.00773987	0.0869
BW25113_1493	gadB	glutamate decarboxylase B, PLP-dependent	0.321261	6.05732	0.0582024	0.339969
BW25113_1494	pqqL	putative periplasmic M16 family zinc metalloendopeptidase	-0.0174055	9.83853	0.796808	0.990474
BW25113_1495	yddB	putative TonB-dependent outer membrane receptor	0.0162862	9.63602	0.83629	0.996502
BW25113_1496	yddA	putative multidrug transporter subunit of ABC superfamily, membrane component/ATP-binding component	0.115521	7.11227	0.294104	0.766648
BW25113_1497	ydeM	putative YdeN-specific sulfatase-maturating enzyme	-0.432853	2.96082	0.341545	0.794171
BW25113_1498	ydeN	putative Ser-type periplasmic non-aryl sulfatase	0.0273703	7.00176	0.908494	1
BW25113_1501	ydeP	putative oxidoreductase	-0.119344	7.43538	0.30703	0.776321
BW25113_1503	ydeR	putative fimbrial-like adhesin protein	0.117338	5.37493	0.675212	0.940639
BW25113_1504	ydeS	putative fimbrial-like adhesin protein	0.0548464	6.10075	0.822024	0.992747
BW25113_1505	ydeT	pseudogene	0.159649	3.17608	0.898777	1
BW25113_1506	yneL	pseudogene	-0.107477	4.30958	0.813187	0.992747
BW25113_1507	hipA	inactivating GltX kinase facilitating persister formation; toxin of HipAB TA pair; autokinase	-0.465196	5.96877	0.0247168	0.198816
BW25113_1511	lsrK	autoinducer-2 (AI-2) kinase	-0.0263981	7.39579	0.791054	0.986741
BW25113_1512	lsrR	lsr operon transcriptional repressor	0.0497957	5.95375	0.804833	0.991708
BW25113_1513	lsrA	autoinducer 2 import ATP-binding protein	0.323939	6.8939	0.0129299	0.128078
BW25113_1514	lsrC	autoinducer 2 import system permease protein	0.158523	6.98224	0.169271	0.618965
BW25113_1515	lsrD	autoinducer 2 import system permease protein	-0.273732	6.97178	0.0278634	0.215161
BW25113_1516	lsrB	autoinducer 2-binding protein	0.0333742	6.93782	0.922556	1
BW25113_1517	lsrF	putative autoinducer-2 (AI-2) aldolase	-0.0669065	8.33077	0.407298	0.847842
BW25113_1518	lsrG	autoinducer-2 (AI-2) degrading protein LsrG	0.0662014	4.73209	0.947591	1
BW25113_1519	tam	trans-aconitate methyltransferase	0.325102	6.75064	0.0219484	0.183823
BW25113_1520	yneE	bestrophin family putative inner membrane protein	0.246905	6.58053	0.10126	0.480864
BW25113_1521	uxaB	altronate oxidoreductase, NAD-dependent	-0.208502	7.42609	0.0798328	0.416533
BW25113_1522	yneF	putative membrane-bound diguanylate cyclase	-0.0146801	6.21649	0.92637	1
BW25113_1523	yneG	DUF4186 family protein	0.0881964	5.24437	0.758814	0.970746
BW25113_1524	glsB	glutaminase 2	0.29635	6.57506	0.0786621	0.411537
BW25113_1525	sad	succinate semialdehyde dehydrogenase, NAD(P)+-dependent	0.0150242	7.62428	0.857303	0.997313
BW25113_1526	yneJ	putative DNA-binding transcriptional regulator	-0.125898	7.23321	0.275719	0.749656
BW25113_1527	yneK	uncharacterized protein	-0.722667	3.9263	0.0570406	0.335722
BW25113_1528	ydeA	arabinose efflux transporter, arabinose-inducible	0.0487343	7.24667	0.687644	0.943762
BW25113_1529	marC	UPF0056 family inner membrane protein	0.07841	5.76847	0.730337	0.959415
BW25113_1530	marR	transcriptional repressor of multiple antibiotic resistance	0.330943	6.08189	0.0485461	0.30677
BW25113_1531	marA	multiple antibiotic resistance transcriptional regulator	-1.02859	5.68793	5.01e-05	0.00104474
BW25113_1532	marB	mar operon regulator, periplasmic	-0.258115	5.06288	0.287042	0.759088
BW25113_1533	eamA	cysteine and O-acetyl-L-serine efflux system	0.11372	5.58599	0.628366	0.925108
BW25113_1534	ydeE	putative transporter	-0.0221231	8.03843	0.865962	1
BW25113_1535	dgcZ	diguanylate cyclase, zinc-sensing	0.0541756	7.77305	0.592801	0.917767
BW25113_1536	ydeI	hydrogen peroxide resistance OB fold protein; putative periplasmic protein	-0.10112	4.08122	0.79683	0.990474
BW25113_1537	ydeJ	inactive PncC family protein	0.057184	7.57025	0.580352	0.914232
BW25113_1538	dcp	dipeptidyl carboxypeptidase II	-0.187387	8.65766	0.0267198	0.20867
BW25113_1539	ydfG	NADP-dependent 3-hydroxy acid dehydrogenase; malonic semialdehyde reductase	0.0885353	6.24703	0.655367	0.936711
BW25113_1540	rspR	transcriptional repressor for rspAB	0.293478	4.6536	0.24562	0.714851
BW25113_1541	ydfZ	selenoprotein, function unknown	0.131251	4.06131	0.701022	0.946393
BW25113_1542	ydfI	putative NAD-dependent D-mannonate oxidoreductase	0.133559	7.30695	0.229514	0.695406
BW25113_1545	pinQ	Qin prophage; putative site-specific recombinase	0.048818	4.24901	0.874076	1
BW25113_1547	stfQ	Qin prophage; putative side tail fiber assembly protein	0.0684995	5.80184	0.856237	0.997294
BW25113_1548	nohQ	pseudogene	-0.45956	4.05543	0.174792	0.624305
BW25113_1550	gnsB	Qin prophage; multicopy suppressor of secG(Cs) and fabA6(Ts)	0.51793	3.15494	0.310823	0.778026
BW25113_1553	rzpQ	Rz-like protein, Qin prophage	-0.354171	4.66614	0.308588	0.777631
BW25113_1554	rrrQ	Qin prophage; putative lysozyme	0.0153013	4.45481	1	1
BW25113_1555	ydfR	Qin prophage; uncharacterized protein	-0.291682	3.90737	0.402508	0.843694
BW25113_1556	essQ	Qin prophage; putative S lysis protein	-0.602847	2.9045	0.235868	0.704718
BW25113_1557	cspB	Qin prophage; cold shock protein	-0.216311	5.52346	0.321383	0.783275
BW25113_1558	cspF	Qin prophage; cold shock protein	0.211086	5.33697	0.498863	0.883084
BW25113_1559	quuQ	Qin prophage; putative antitermination protein Q	-0.0220469	7.00664	0.868784	1
BW25113_1560	ydfU	Qin prophage; uncharacterized protein	0.105222	7.01532	0.364377	0.80309
BW25113_1561	rem	Qin prophage; uncharacterized protein	-0.0255724	6.27583	0.885902	1
BW25113_1562	hokD	Qin prophage; small toxic polypeptide	-0.173523	4.21832	0.565866	0.907034
BW25113_1563	relE	Qin prophage; toxin of the RelE-RelB toxin-antitoxin system	-0.0908303	3.52536	0.912253	1
BW25113_1565	ydfV	Qin prophage; uncharacterized protein	0.0418327	6.80842	0.759011	0.970746
BW25113_1566	flxA	Qin prophage; uncharacterized protein	-0.0480174	5.93299	0.738348	0.959415
BW25113_1567	intK	pseudogene	-0.0978371	4.57787	0.851227	0.997294
BW25113_1568	ydfX	pseudogene	0.179461	4.67061	0.586013	0.915289
BW25113_1569	dicC	Qin prophage; DNA-binding transcriptional regulator for DicB	0.535917	4.50486	0.0421873	0.279515
BW25113_1571	ydfA	Qin prophage; uncharacterized protein	-0.02842	3.79526	1	1
BW25113_1572	ydfB	Qin prophage; uncharacterized protein	-0.269324	3.85002	0.505876	0.887812
BW25113_1573	ydfC	uncharacterized protein, Qin prophage	0.0946144	5.84944	0.638246	0.930404
BW25113_1577	ydfE	pseudogene	-0.0498681	8.27084	0.567935	0.9086
BW25113_1579	intQ	pseudogene	-0.0952664	6.43887	0.583718	0.914259
BW25113_1580	rspB	putative Zn-dependent NAD(P)-binding oxidoreductase	-0.147584	7.86466	0.100958	0.480864
BW25113_1581	rspA	bifunctional D-altronate/D-mannonate dehydratase	0.0475921	7.64795	0.690741	0.944404
BW25113_1582	ynfA	UPF0060 family inner membrane protein	0.38867	5.19403	0.0886377	0.444737
BW25113_1583	ynfB	UPF0482 family putative periplasmic protein	-0.0949432	7.07963	0.512325	0.890229
BW25113_1584	speG	spermidine N1-acetyltransferase	0.0743839	7.81311	0.44328	0.855959
BW25113_1585	ynfC	UPF0257 family lipoprotein	-0.00992604	7.83505	0.950499	1
BW25113_1586	ynfD	DUF1161 family periplasmic protein	0.129718	5.88505	0.499293	0.883084
BW25113_1587	ynfE	putative selenate reductase, periplasmic	0.0078236	7.28548	1	1
BW25113_1588	ynfF	S-and N-oxide reductase, A subunit, periplasmic	-0.0628618	8.46671	0.429343	0.854896
BW25113_1589	ynfG	oxidoreductase, Fe-S subunit	0.216828	5.66304	0.357592	0.800849
BW25113_1590	ynfH	oxidoreductase, membrane subunit	-0.0191846	6.69179	0.899493	1
BW25113_1591	dmsD	twin-argninine leader-binding protein for DmsA and TorA	-0.0472637	6.87706	0.767432	0.973812
BW25113_1592	clcB	H(+)/Cl(-) exchange transporter	-0.122296	7.97633	0.215149	0.680388
BW25113_1593	ynfK	putative dethiobiotin synthetase	-0.0283323	6.28706	0.945256	1
BW25113_1594	mlc	glucosamine anaerobic growth regulon transcriptional repressor; autorepressor	-0.278237	5.51559	0.184176	0.640635
BW25113_1595	ynfL	LysR family putative transcriptional regulator	-0.0052107	7.07513	0.934608	1
BW25113_1596	ynfM	putative arabinose efflux transporter	-0.0172382	7.91371	0.927879	1
BW25113_1597	asr	acid shock-inducible periplasmic protein	0.103609	7.05279	0.37705	0.817235
BW25113_1598	ydgD	putative peptidase	-0.430146	6.77368	0.0039476	0.0503026
BW25113_1599	mdtI	multidrug efflux system transporter	0.0284941	5.7615	1	1
BW25113_1600	mdtJ	multidrug efflux system transporter	0.051893	7.91515	0.605167	0.921847
BW25113_1601	tqsA	pheromone AI-2 transporter	-0.0733072	7.44096	0.526776	0.895235
BW25113_1602	pntB	pyridine nucleotide transhydrogenase, beta subunit	0.113095	6.42948	0.524329	0.894153
BW25113_1603	pntA	pyridine nucleotide transhydrogenase, alpha subunit	-0.00329593	7.25843	0.978423	1
BW25113_1604	ydgH	DUF1471 family periplasmic protein	0.262343	7.12054	0.0298589	0.225009
BW25113_1605	ydgI	putative arginine/ornithine antiporter transporter	0.00678885	7.27072	0.979572	1
BW25113_1606	folM	dihydromonapterin reductase, NADPH-dependent; dihydrofolate reductase isozyme	-0.076176	6.99098	0.602572	0.921847
BW25113_1607	ydgC	GlpM family inner membrane protein	0.0904702	6.1152	0.659494	0.936711
BW25113_1608	rstA	response regulator of RstAB two-component system, low Mg-responsive via PhoQP	-0.0328358	6.76666	0.781593	0.979783
BW25113_1609	rstB	sensory histidine kinase of RstAB two-component system, low Mg-responsive via PhoQP	-0.506122	6.11192	0.00774245	0.0869
BW25113_1610	tus	inhibitor of replication at Ter, DNA-binding protein	0.0553256	7.08386	0.745922	0.962764
BW25113_1611	fumC	fumarate hydratase (fumarase C),aerobic Class II	0.13648	6.97395	0.298739	0.770879
BW25113_1612	fumA	fumarate hydratase (fumarase A), aerobic Class I	0.314581	6.97904	0.00657008	0.07687
BW25113_1613	manA	mannose-6-phosphate isomerase	-0.0934827	6.14267	0.713445	0.951507
BW25113_1614	ydgA	DUF945 family protein	-0.66817	7.18054	2.39e-09	8.7e-08
BW25113_1615	uidC	putative outer membrane porin for beta-glucuronides porin protein	-0.0888907	6.48748	0.617026	0.9219
BW25113_1616	uidB	glucuronide transporter	0.0574932	7.84768	0.552413	0.906008
BW25113_1617	uidA	beta-D-glucuronidase	0.176612	7.79289	0.0550263	0.32939
BW25113_1618	uidR	transcriptional repressor	-0.053844	6.63817	0.697751	0.945601
BW25113_1619	hdhA	7-alpha-hydroxysteroid dehydrogenase, NAD-dependent	0.15429	8.05645	0.0735553	0.395539
BW25113_1620	malI	transcriptional repressor of Mal regulon	-0.121669	7.14299	0.299417	0.770879
BW25113_1621	malX	fused maltose and glucose-specific PTS enzymes: IIB component, IIC component	0.0938521	7.42202	0.348399	0.794928
BW25113_1622	malY	bifunctional beta-cystathionase, PLP-dependent/ regulator of maltose regulon	0.0724312	7.00504	0.583867	0.914259
BW25113_1623	add	adenosine deaminase	-0.10461	6.93765	0.427107	0.8545
BW25113_1624	ydgJ	putative oxidoreductase	0.118355	7.6264	0.296613	0.769639
BW25113_1625	cnu	nucleoid-associated oriC-binding protein; H-NS and StpA stabilizing factor	0.0315232	8.05875	0.851931	0.997294
BW25113_1626	ydgK	DUF2569 family inner membrane protein	0.0603774	9.12912	0.398187	0.837821
BW25113_1627	rsxA	SoxR iron-sulfur cluster reduction factor component; inner membrane protein of electron transport complex	0.32882	6.8332	0.0128654	0.128024
BW25113_1628	rsxB	SoxR iron-sulfur cluster reduction factor component; putative iron-sulfur protein	0.51154	4.66633	0.0475965	0.302752
BW25113_1629	rsxC	SoxR iron-sulfur cluster reduction factor component; putative membrane-associated NADH oxidoreductase of electron transport complex	0.281849	7.75788	0.00537687	0.0656966
BW25113_1630	rsxD	SoxR iron-sulfur cluster reduction factor component; putative membrane protein of electron transport complex	0.337088	6.27232	0.0527763	0.324991
BW25113_1631	rsxG	SoxR iron-sulfur cluster reduction factor component; putative membrane protein of electron transport complex	-0.206333	6.1495	0.347009	0.794451
BW25113_1632	rsxE	SoxR iron-sulfur cluster reduction factor component; electron transport inner membrane NADH-quinone reductase	0.149561	6.71169	0.262136	0.736613
BW25113_1633	nth	DNA glycosylase and apyrimidinic (AP) lyase (endonuclease III)	-0.4299	5.19901	0.0784868	0.411537
BW25113_1634	dtpA	dipeptide and tripeptide permease A	0.244911	7.13607	0.0335878	0.243307
BW25113_1635	gstA	glutathionine S-transferase	-0.10564	6.45925	0.621341	0.923757
BW25113_1636	pdxY	pyridoxamine kinase	0.107873	6.60731	0.49623	0.883084
BW25113_1639	mliC	inhibitor of c-type lysozyme, membrane-bound; putative lipoprotein	0.175008	5.15059	0.463372	0.867643
BW25113_1640	anmK	anhydro-N-acetylmuramic acid kinase	-0.0240795	6.96784	0.867966	1
BW25113_1641	slyB	outer membrane lipoprotein	-0.277045	4.75611	0.282864	0.755282
BW25113_1642	slyA	global transcriptional regulator	-0.787718	6.39739	4.97e-06	0.000119237
BW25113_1643	ydhI	DUF1656 family putative inner membrane efflux pump associated protein	-0.184703	5.69652	0.440434	0.855002
BW25113_1644	ydhJ	putative membrane fusion protein (MFP) of YdhJK efflux pump	-0.0572353	6.47078	0.71122	0.949851
BW25113_1645	ydhK	putative efflux protein (PET) component of YdhJK efflux pump	0.088159	7.8707	0.326311	0.784732
BW25113_1646	sodC	superoxide dismutase, Cu, Zn, periplasmic	-0.163984	5.56519	0.434061	0.855002
BW25113_1647	ydhF	putative oxidoreductase	0.112853	6.74895	0.422754	0.853747
BW25113_1648	ydhL	DUF1289 family protein	-0.191662	4.22265	0.618182	0.9219
BW25113_1649	nemR	transcriptional repressor for the nemRA-gloA operon, quinone-, glyoxal-, and HOCl-activated	0.29181	4.48808	0.345978	0.794451
BW25113_1650	nemA	chromate reductase, quinone reductase, FMN-linked; N-Ethylmaleimide reductase; old yellow enzyme	0.0666736	7.2544	0.515061	0.890973
BW25113_1651	gloA	glyoxalase I, Ni-dependent	-0.0112431	5.0767	0.96551	1
BW25113_1653	lhr	putative ATP-dependent helicase	0.0956594	8.62275	0.228105	0.692929
BW25113_1654	grxD	glutaredoxin-4	0.172054	3.43601	0.648102	0.936711
BW25113_1655	mepH	murein DD-endopeptidase, space-maker hydrolase	-0.106666	5.00181	0.630906	0.926913
BW25113_1656	sodB	superoxide dismutase, Fe	-0.0638705	6.29326	0.729	0.959415
BW25113_1657	ydhP	putative transporter	-0.0752599	6.88288	0.529401	0.895975
BW25113_1658	purR	transcriptional repressor, hypoxanthine-binding	-0.092031	5.9523	0.7265	0.958332
BW25113_1659	ydhB	LysR family putative transcriptional regulator	0.0425345	6.34491	0.801436	0.991465
BW25113_1660	ydhC	putative arabinose efflux transporter	0.165105	7.06593	0.141485	0.569628
BW25113_1661	cfa	cyclopropane fatty acyl phospholipid synthase (unsaturated-phospholipid methyltransferase)	0.147454	7.98629	0.169789	0.618965
BW25113_1663	mdtK	multidrug efflux system transporter	-0.0366595	7.16958	0.70618	0.948336
BW25113_1664	ydhQ	autotransporter adhesin-related protein	0.183962	6.5272	0.199705	0.660154
BW25113_1667	ydhR	putative monooxygenase	0.120959	4.20446	0.688052	0.943762
BW25113_1668	ydhS	putative oxidoreductase	-0.0978586	7.19387	0.347316	0.794451
BW25113_1669	ydhT	FNR, Nar, NarP-regulated protein; putative subunit of YdhYVWXUT oxidoreductase complex	0.160704	5.96847	0.342655	0.794451
BW25113_1670	ydhU	putative cytochrome b subunit of YdhYVWXUT oxidoreductase complex	0.118661	5.9465	0.571333	0.90944
BW25113_1671	ydhX	putative 4Fe-4S ferridoxin-type protein; FNR, Nar, NarP-regulated protein; putative subunit of YdhYVWXUT oxidoreductase complex	0.308723	5.43156	0.159324	0.604426
BW25113_1672	ydhW	FNR, Nar, NarP-regulated protein; putative subunit of YdhYVWXUT oxidoreductase complex	0.19332	5.72154	0.398476	0.837972
BW25113_1673	ydhV	putative oxidoreductase subunit	0.210266	7.78369	0.0266974	0.20867
BW25113_1674	ydhY	putative 4Fe-4S ferridoxin-type protein; FNR, Nar, NarP-regulated protein; putative subunit of YdhYVWXUT oxidoreductase complex	-0.197282	6.33195	0.234118	0.7029
BW25113_1675	ydhZ	uncharacterized protein	-0.00948411	6.74298	1	1
BW25113_1676	pykF	pyruvate kinase I	0.506425	6.66157	0.000829343	0.0135682
BW25113_1677	lpp	murein lipoprotein	-0.104413	4.14968	0.737798	0.959415
BW25113_1678	ldtE	murein L,D-transpeptidase	0.0898766	7.36301	0.389148	0.829716
BW25113_1679	sufE	sulfur acceptor protein	-0.21608	6.53883	0.180801	0.633807
BW25113_1680	sufS	cysteine desulfurase, stimulated by SufE; selenocysteine lyase, PLP-dependent	-0.0741281	7.01001	0.595584	0.919729
BW25113_1681	sufD	component of SufBCD Fe-S cluster assembly scaffold	-0.171897	7.37287	0.11813	0.515368
BW25113_1682	sufC	SufBCD Fe-S cluster assembly scaffold protein, ATP-binding protein	-0.175401	6.0897	0.313548	0.778026
BW25113_1683	sufB	component of SufBCD Fe-S cluster assembly scaffold	-0.138324	6.90361	0.379289	0.820192
BW25113_1684	sufA	Fe-S cluster assembly protein	-0.106912	4.4642	0.763563	0.972358
BW25113_1685	ydiH	uncharacterized protein	-0.428636	3.87441	0.290145	0.76104
BW25113_1686	menI	1,4-dihydroxy-2-naphthoyl-CoA hydrolase	0.18815	5.11364	0.479657	0.877288
BW25113_1687	ydiJ	putative FAD-linked oxidoreductase	0.010857	7.74757	0.913214	1
BW25113_1688	ydiK	UPF0118 family inner membrane protein	-0.16567	7.51394	0.162469	0.609787
BW25113_1689	ydiL	putative HTH domain DNA-binding protein	0.088413	5.67164	0.696127	0.945036
BW25113_1690	ydiM	MFS superfamily sugar transport 1 family protein	0.122984	3.85374	0.847566	0.997294
BW25113_1691	ydiN	MFS transporter superfamily protein	-0.20564	4.04654	0.596837	0.919881
BW25113_1692	ydiB	quinate/shikimate 5-dehydrogenase, NAD(P)-binding	-0.509428	6.95816	8.77e-05	0.00176407
BW25113_1693	aroD	3-dehydroquinate dehydratase	-0.448415	6.4078	0.0150706	0.1425
BW25113_1694	ydiF	putative acetyl-CoA:acetoacetyl-CoA transferase: alpha subunit/beta subunit	-0.0952488	6.40371	0.531709	0.897259
BW25113_1695	ydiO	putative acyl-CoA dehydrogenase	0.00880395	6.81961	1	1
BW25113_1696	ydiP	putative DNA-binding transcriptional regulator	0.415072	5.2878	0.145648	0.577279
BW25113_1697	ydiQ	putative electron transfer flavoprotein subunit	0.0386161	6.98326	0.819778	0.992747
BW25113_1698	ydiR	putative electron transfer flavoprotein, FAD-binding subunit	0.0985264	7.35104	0.486021	0.88264
BW25113_1699	ydiS	putative oxidoreductase	0.0660253	6.90326	0.655537	0.936711
BW25113_1700	ydiT	putative 3Fe-4S ferredoxin-type protein	-0.213832	4.5598	0.532701	0.897861
BW25113_1701	fadK	short chain acyl-CoA synthetase, anaerobic	0.0161621	8.09068	0.836483	0.996502
BW25113_1702	ppsA	phosphoenolpyruvate synthase	0.0913771	8.61247	0.236125	0.704718
BW25113_1703	ppsR	bifunctional regulatory protein: PEP synthase kinase and PEP synthase pyrophosphorylase	0.0130615	6.80887	0.882722	1
BW25113_1704	aroH	3-deoxy-D-arabino-heptulosonate-7-phosphate synthase, tryptophan repressible	-0.342494	6.09699	0.146272	0.578051
BW25113_1705	ydiE	hemin uptake protein HemP homolog	1.38648	2.85709	0.00562548	0.067875
BW25113_1706	ydiU	UPF0061 family protein	0.114065	7.05485	0.394684	0.835458
BW25113_1707	ydiV	anti-FlhD4C2 factor, inactive EAL family phosphodiesterase	-0.0319827	5.39446	0.917862	1
BW25113_1708	nlpC	putative C40 clan peptidase lipoprotein	0.0354132	6.32632	0.859326	0.997384
BW25113_1709	btuD	vitamin B12 transporter subunit : ATP-binding component of ABC superfamily	-0.222328	5.37992	0.358413	0.801293
BW25113_1710	btuE	glutathione peroxidase	0.146938	4.8948	0.530469	0.89626
BW25113_1711	btuC	vitamin B12 transporter subunit: membrane component of ABC superfamily	0.216851	6.82342	0.0875001	0.441578
BW25113_1722	ydiY	acid-inducible putative outer membrane protein	-0.0665477	8.29659	0.409891	0.848572
BW25113_1723	pfkB	6-phosphofructokinase II	-0.108144	7.30411	0.324655	0.784332
BW25113_1724	ydiZ	uncharacterized protein	0.273754	4.52011	0.312321	0.778026
BW25113_1725	yniA	fructosamine kinase family protein	0.337067	6.79817	0.0289218	0.22025
BW25113_1726	yniB	putative inner membrane protein	-0.325678	7.03096	0.0145948	0.139137
BW25113_1727	yniC	2-deoxyglucose-6-P phosphatase	0.10413	6.04222	0.611309	0.921847
BW25113_1728	ydjM	inner membrane protein regulated by LexA	-0.267826	7.14047	0.0505562	0.313823
BW25113_1729	ydjN	putative transporter	-0.0719789	7.3254	0.559878	0.90645
BW25113_1730	ydjO	uncharacterized protein	-0.000413369	7.08574	0.980103	1
BW25113_1731	cedA	cell division modulator	-0.0105396	6.65129	0.9034	1
BW25113_1732	katE	catalase HPII, heme d-containing	-0.107059	8.15181	0.196945	0.656087
BW25113_1733	chbG	chito-oligosaccharide deacetylase	0.115997	6.95171	0.466341	0.869805
BW25113_1734	chbF	phospho-chitobiase; general 6-phospho-beta-glucosidase activity	-0.130135	7.29357	0.240381	0.708843
BW25113_1735	chbR	repressor of chb operon for N,N'-diacetylchitobiose utilization	-0.0272599	6.41932	0.844463	0.997294
BW25113_1736	chbA	N,N'-diacetylchitobiose-specific enzyme IIA component of PTS	0.212415	6.62701	0.125809	0.532311
BW25113_1737	chbC	N,N'-diacetylchitobiose-specific enzyme IIC component of PTS	-0.0359814	7.31588	0.823466	0.992925
BW25113_1738	chbB	N,N'-diacetylchitobiose-specific enzyme IIB component of PTS	-0.0495938	7.61897	0.639844	0.930545
BW25113_1739	osmE	osmotically-inducible lipoprotein	0.295393	5.71303	0.111939	0.511338
BW25113_1741	cho	endonuclease of nucleotide excision repair	0.161237	6.90072	0.193805	0.653065
BW25113_1742	ves	cold-and stress-inducible protein	0.128908	5.62289	0.51364	0.890562
BW25113_1743	spy	periplasmic ATP-independent protein refolding chaperone, stress-induced	0.0188169	6.74851	0.856779	0.997294
BW25113_1744	astE	succinylglutamate desuccinylase	-0.0111067	7.22915	1	1
BW25113_1745	astB	succinylarginine dihydrolase	0.14465	7.07446	0.329188	0.787969
BW25113_1746	astD	succinylglutamic semialdehyde dehydrogenase	0.0528933	7.23733	0.669163	0.940034
BW25113_1747	astA	arginine succinyltransferase	0.374734	6.7201	0.00972579	0.104892
BW25113_1748	astC	succinylornithine transaminase, PLP-dependent	-0.0379631	7.2099	0.741374	0.959585
BW25113_1749	xthA	exonuclease III	-0.0507805	6.2729	0.722953	0.956364
BW25113_1750	ydjX	TVP38/TMEM64 family inner membrane protein	-0.159924	7.48054	0.148056	0.581529
BW25113_1751	ydjY	putative ferrodoxin-like lipoprotein	-0.0516264	7.27547	0.694004	0.944861
BW25113_1752	ydjZ	TVP38/TMEM64 family inner membrane protein	-0.107934	6.4515	0.511433	0.889078
BW25113_1753	ynjA	carboxymuconolactone decarboxylase family protein	-0.326847	6.10099	0.0748629	0.400681
BW25113_1754	ynjB	putative ABC superfamily transporter periplasmic-binding protein	-0.118083	6.52188	0.438412	0.855002
BW25113_1755	ynjC	inner membrane putative ABC superfamily transporter permease	-0.022499	8.20851	0.763582	0.972358
BW25113_1756	ynjD	putative ABC superfamily transporter ATP-binding subunit	0.2179	5.82406	0.234699	0.70355
BW25113_1757	ynjE	molybdopterin synthase sulfurtransferase	0.294467	7.23948	0.00542166	0.0660348
BW25113_1758	ynjF	inner membrane protein, phosphatidylglycerophosphate synthase homolog	0.134514	6.55227	0.395797	0.835671
BW25113_1759	nudG	CTP pyrophosphohydrolase; also hydrolyzes 2-hydroxy-dATP, 8-hydroxy-dGTP, 5-hydroxy-CTP, dCTP and 5-methyl-dCTP	0.206076	6.19392	0.286846	0.759088
BW25113_1760	ynjH	DUF1496 family protein	0.113129	6.4574	0.563281	0.907034
BW25113_1761	gdhA	glutamate dehydrogenase, NADP-specific	0.0917034	7.23259	0.491875	0.883084
BW25113_1762	ynjI	inner membrane protein	0.0417132	5.9156	0.855031	0.997294
BW25113_1763	topB	DNA topoisomerase III	-0.0195333	7.98791	0.878523	1
BW25113_1764	selD	selenophosphate synthase	0.0378339	6.2595	0.90446	1
BW25113_1765	ydjA	putative oxidoreductase	-0.0147424	6.01083	0.974006	1
BW25113_1766	sppA	protease IV (signal peptide peptidase)	0.354589	7.82944	0.00146376	0.0221631
BW25113_1767	ansA	cytoplasmic L-asparaginase 1	-0.00335381	7.54836	0.931197	1
BW25113_1768	pncA	nicotinamidase/pyrazinamidase	-0.0848073	7.40218	0.437863	0.855002
BW25113_1769	ydjE	putative transporter	-0.0323444	7.56901	0.825981	0.993493
BW25113_1770	ydjF	putative DNA-binding transcriptional regulator	0.0354684	7.9101	0.768325	0.973812
BW25113_1771	ydjG	alpha-Keto reductase, NADH-dependent; can use methylglyoxal as substrate	-0.115282	7.79158	0.236366	0.704718
BW25113_1772	ydjH	putative kinase	0.00502128	5.46878	1	1
BW25113_1773	ydjI	putative aldolase	0.156369	4.31215	0.633243	0.928842
BW25113_1774	ydjJ	putative Zn-dependent NAD(P)-binding oxidoreductase	-0.00203374	8.26705	1	1
BW25113_1775	ydjK	putative transporter	-0.0255819	8.58216	0.7225	0.956364
BW25113_1776	ydjL	putative Zn-dependent NAD(P)-binding oxidoreductase	-0.152098	6.78114	0.268998	0.745585
BW25113_1777	yeaC	DUF1315 family protein	-0.542495	4.14887	0.0999364	0.479322
BW25113_1778	msrB	methionine sulfoxide reductase B	0.472261	5.81924	0.0152797	0.1425
BW25113_1780	yeaD	D-hexose-6-phosphate epimerase-like protein	-0.0682192	6.82077	0.571299	0.90944
BW25113_1781	yeaE	aldo-keto reductase, methylglyoxal to acetol, NADPH-dependent	-0.13977	6.4115	0.342081	0.794451
BW25113_1782	mipA	scaffolding protein for murein synthesizing machinery	0.124001	7.20006	0.259303	0.731187
BW25113_1783	yeaG	protein kinase, endogenous substrate unidentified; autokinase	-0.102797	7.48518	0.297333	0.770473
BW25113_1784	yeaH	UPF0229 family protein	-0.273891	7.49235	0.0212251	0.181072
BW25113_1785	yeaI	putative membrane-anchored diguanylate cyclase	0.1125	5.75136	0.53765	0.901127
BW25113_1786	yeaJ	putative diguanylate cyclase	0.00215033	9.18678	0.991295	1
BW25113_1787	yeaK	aminoacyl-tRNA editing domain protein	0.256746	6.67252	0.10991	0.50803
BW25113_1788	yoaI	uncharacterized protein	-0.534402	3.33874	0.223739	0.689746
BW25113_1789	yeaL	UPF0756 family putative inner membrane protein	-0.137935	5.42915	0.515591	0.891489
BW25113_1790	yeaM	putative DNA-binding transcriptional regulator	-0.178368	7.22042	0.105315	0.493471
BW25113_1791	yeaN	putative transporter	-0.0030867	6.70149	1	1
BW25113_1792	yeaO	DUF488 family protein	-0.0433115	5.66707	0.818847	0.992747
BW25113_1793	yoaF	DUF333 family outer membrane lipoprotein	0.11118	4.74587	0.743578	0.961472
BW25113_1794	yeaP	diguanylate cyclase	-0.0359949	8.5086	0.668354	0.940034
BW25113_1795	yeaQ	UPF0410 family protein	-0.0286325	7.5353	0.816399	0.992747
BW25113_1796	yoaG	uncharacterized protein	0.229563	5.07664	0.356619	0.800007
BW25113_1797	yeaR	DUF1971 family protein, nitrate-inducible	0.0371068	7.68725	0.677724	0.941043
BW25113_1798	leuE	leucine efflux protein	-0.118166	7.60864	0.320094	0.783275
BW25113_1799	dmlR	transcriptional activator of dmlA	-0.044079	7.90275	0.65136	0.936711
BW25113_1800	dmlA	D-malate oxidase, NAD-dependent; putative tartrate dehydrogenase	-0.0366789	6.84325	0.744631	0.961867
BW25113_1801	yeaV	putative transporter	-0.21087	7.89787	0.0244945	0.19858
BW25113_1802	yeaW	putative YeaWX dioxygenase alpha subunit; 2Fe-2S cluster	-0.0775785	6.94704	0.511087	0.889078
BW25113_1803	yeaX	putative YeaWX dioxygenase beta subunit, reductase component	0.207491	7.1456	0.0785158	0.411537
BW25113_1804	rnd	ribonuclease D	-0.348716	5.66622	0.133009	0.548661
BW25113_1805	fadD	acyl-CoA synthetase (long-chain-fatty-acid--CoA ligase)	-0.199302	8.37418	0.0551159	0.329416
BW25113_1806	yeaY	Slp family lipoprotein, RpoE-regulated	0.0581925	6.01829	0.762433	0.971899
BW25113_1808	yoaA	putative ATP-dependent helicase, DinG family	-0.0227093	7.90866	0.839211	0.996982
BW25113_1809	yoaB	putative reactive intermediate deaminase	-0.0194714	8.30948	0.812214	0.992747
BW25113_1810	yoaC	DUF1889 family protein	-0.257621	7.2581	0.0292984	0.222242
BW25113_1811	yoaH	UPF0181 family protein	-0.171097	5.61647	0.433367	0.855002
BW25113_1812	pabB	aminodeoxychorismate synthase, subunit I	-0.0266341	7.75241	0.833932	0.995845
BW25113_1813	nudL	putative CoA pyrophosphohydrolase, weak 3-phosphohydroxypyruvate phosphatase	0.0396907	6.4852	0.81399	0.992747
BW25113_1814	sdaA	L-serine dehydratase 1	-0.0287629	7.13038	0.852441	0.997294
BW25113_1815	yoaD	putative membrane-anchored cyclic-di-GMP phosphodiesterase, regulator of cellulose production	-0.17113	7.23581	0.156802	0.601205
BW25113_1816	yoaE	putative membrane protein/conserved protein	0.0108297	7.48425	0.890105	1
BW25113_1817	manX	fused mannose-specific PTS enzymes: IIA component/IIB component	0.287146	7.04152	0.0130729	0.128434
BW25113_1818	manY	mannose-specific enzyme IIC component of PTS	0.213389	6.50376	0.151512	0.587829
BW25113_1819	manZ	mannose-specific enzyme IID component of PTS	0.230183	7.27367	0.0623441	0.354507
BW25113_1820	yobD	UPF0266 family inner membrane protein	-0.117464	7.30624	0.348566	0.794928
BW25113_1821	mntP	putative Mn(2+) efflux pump, mntR-regulated	0.0790391	5.25523	0.735968	0.959415
BW25113_1822	rlmA	23S rRNA m(1)G745 methyltransferase, SAM-dependent	-0.160291	6.08186	0.384782	0.826275
BW25113_1823	cspC	stress protein, member of the CspA-family	-0.500666	7.48941	2.22e-06	5.63e-05
BW25113_1824	yobF	DUF2527 family heat-induced protein	-0.251974	7.75737	0.0161658	0.148964
BW25113_1825	yebO	putative inner membrane protein	-0.283999	5.5494	0.16661	0.616168
BW25113_1827	kdgR	KDG regulon transcriptional repressor	0.173323	5.86112	0.382812	0.824798
BW25113_1828	yebQ	putative transporter	0.0404098	7.56247	0.653856	0.936711
BW25113_1829	htpX	putative endopeptidase	0.180996	6.22411	0.265527	0.741224
BW25113_1830	prc	carboxy-terminal protease for penicillin-binding protein 3	-4.23926	6.04278	6.56e-50	9.74e-48
BW25113_1831	proQ	RNA chaperone, putative ProP translation regulator	-0.462198	6.62011	0.00120421	0.0190552
BW25113_1832	msrC	free methionine-(R)-sulfoxide reductase	0.375044	5.94809	0.0341342	0.244512
BW25113_1833	yebS	inner membrane protein	0.130695	7.14659	0.283746	0.756591
BW25113_1834	yebT	MCE domain protein	-0.0308941	8.46969	0.72211	0.956364
BW25113_1835	rsmF	16S rRNA m(5)C1407 methyltransferase, SAM-dependent	0.274535	6.85233	0.026387	0.207918
BW25113_1836	yebV	uncharacterized protein	0.167552	5.256	0.496851	0.883084
BW25113_1837	yebW	uncharacterized protein	-0.517397	4.0166	0.145037	0.576712
BW25113_1838	pphA	serine/threonine-specific protein phosphatase 1	0.0752792	6.66491	0.571768	0.90944
BW25113_1839	yebY	DUF2511 family protein	-0.42685	5.70944	0.0533265	0.325076
BW25113_1840	yebZ	inner membrane protein	-0.0121886	6.54238	0.950973	1
BW25113_1841	yobA	CopC family protein	-0.0527291	5.82231	0.82206	0.992747
BW25113_1842	holE	DNA polymerase III, theta subunit	0.0886789	5.10081	0.726896	0.958332
BW25113_1843	yobB	C-N hydrolase family protein	-0.149165	6.19532	0.448633	0.862171
BW25113_1844	exoX	exodeoxyribonuclease 10; DNA exonuclease X	0.217017	6.44964	0.155255	0.596356
BW25113_1845	ptrB	protease II	-0.0273171	8.28446	0.767678	0.973812
BW25113_1846	yebE	DUF533 family inner membrane protein	0.106619	6.37043	0.4824	0.880412
BW25113_1847	yebF	extracellular Colicin M immunity family protein	-0.251687	5.81562	0.203596	0.669213
BW25113_1849	purT	phosphoribosylglycinamide formyltransferase 2	-0.00468204	7.61837	1	1
BW25113_1850	eda	multifunctional 2-keto-3-deoxygluconate 6-phosphate aldolase and 2-keto-4-hydroxyglutarate aldolase and oxaloacetate decarboxylase	-0.0957842	5.39487	0.637094	0.930404
BW25113_1851	edd	6-phosphogluconate dehydratase	0.116322	8.14079	0.163206	0.611786
BW25113_1852	zwf	glucose-6-phosphate 1-dehydrogenase	-4.07863	3.81935	1.62e-12	7.53e-11
BW25113_1853	yebK	putative DNA-binding transcriptional regulator	-0.0722629	6.49552	0.691779	0.944502
BW25113_1854	pykA	pyruvate kinase II	0.128863	7.13344	0.240948	0.708843
BW25113_1856	mepM	murein DD-endopeptidase, space-maker hydrolase, septation protein	-1.28037	7.283	1.93e-28	1.82e-26
BW25113_1857	znuA	zinc transporter subunit: periplasmic-binding component of ABC superfamily	-0.0870859	6.90785	0.470714	0.872085
BW25113_1858	znuC	zinc transporter subunit: ATP-binding component of ABC superfamily	-0.0733638	6.90979	0.565227	0.907034
BW25113_1859	znuB	zinc transporter subunit: membrane component of ABC superfamily	0.105631	5.40549	0.696103	0.945036
BW25113_1860	ruvB	ATP-dependent DNA helicase, component of RuvABC resolvasome	-0.392929	4.12687	0.222331	0.68896
BW25113_1861	ruvA	component of RuvABC resolvasome, regulatory subunit	-1.15507	4.1846	0.000976667	0.0157419
BW25113_1862	yebB	DUF830 family protein	-0.295583	4.80991	0.249535	0.720418
BW25113_1863	ruvC	component of RuvABC resolvasome, endonuclease	-1.73393	4.28503	2.93e-06	7.25e-05
BW25113_1864	yebC	UPF0082 family protein	-0.197529	6.5604	0.283342	0.756037
BW25113_1865	nudB	dihydroneopterin triphosphate pyrophosphatase	-0.68719	5.37371	0.00212936	0.0306771
BW25113_1867	yecD	isochorismatase family protein	-0.223182	6.51065	0.129967	0.540397
BW25113_1868	yecE	UPF0759 family protein	-0.070548	7.7049	0.543605	0.903901
BW25113_1869	yecN	MAPEG family inner membrane protein	-0.0808919	6.70882	0.685862	0.943762
BW25113_1870	cmoA	carboxy-SAM synthase	0.23382	5.72932	0.232481	0.698791
BW25113_1871	cmoB	tRNA (cmo5U34)-carboxymethyltransferase, carboxy-SAM-dependent	-0.273651	6.46113	0.147873	0.581404
BW25113_1872	torZ	trimethylamine N-oxide reductase system III, catalytic subunit	-0.0124668	8.63922	0.879858	1
BW25113_1873	torY	TMAO reductase III (TorYZ), cytochrome c-type subunit	-0.0962447	7.20211	0.36669	0.804254
BW25113_1874	cutC	copper homeostasis protein	-0.0531692	6.35484	0.753173	0.969334
BW25113_1875	yecM	putative metal-binding enzyme	0.236948	6.54084	0.14242	0.57101
BW25113_1877	yecT	uncharacterized protein	-0.0271831	5.48917	0.882739	1
BW25113_1878	flhE	proton seal during flagellar secretion	-0.130957	6.69968	0.335934	0.791362
BW25113_1879	flhA	putative flagellar export pore protein	-0.0173822	8.22071	0.808926	0.992747
BW25113_1880	flhB	flagellin export apparatus, substrate specificity protein	0.0749959	7.13231	0.497898	0.883084
BW25113_1881	cheZ	chemotaxis regulator, protein phosphatase for CheY	-0.115355	5.7997	0.627261	0.925108
BW25113_1882	cheY	chemotaxis regulator transmitting signal to flagellar motor component	-0.332438	4.82349	0.248845	0.719692
BW25113_1883	cheB	fused chemotaxis regulator: protein-glutamate methylesterase in two-component regulatory system with CheA	-0.0667532	6.95545	0.563224	0.907034
BW25113_1884	cheR	chemotaxis regulator, protein-glutamate methyltransferase	-0.127491	7.11363	0.273005	0.748941
BW25113_1885	tap	methyl-accepting protein IV	-0.105597	7.70737	0.304065	0.773893
BW25113_1886	tar	methyl-accepting chemotaxis protein II	0.0542827	8.89902	0.4489	0.862171
BW25113_1887	cheW	purine-binding chemotaxis protein	0.153822	6.27227	0.34422	0.794451
BW25113_1888	cheA	fused chemotactic sensory histidine kinase in two-component regulatory system with CheB and CheY: sensory histidine kinase/signal sensing protein	0.127049	7.99289	0.144285	0.574905
BW25113_1889	motB	protein that enables flagellar motor rotation	0.107863	7.27577	0.332016	0.789356
BW25113_1890	motA	proton conductor component of flagella motor	-0.0800768	6.87555	0.608111	0.921847
BW25113_1891	flhC	flagellar class II regulon transcriptional activator, with FlhD	0.151339	5.87153	0.416733	0.852652
BW25113_1892	flhD	flagellar class II regulon transcriptional activator, with FlhC	0.0838837	6.17419	0.613225	0.921847
BW25113_1895	uspC	universal stress protein	0.000401523	6.52399	1	1
BW25113_1896	otsA	trehalose-6-phosphate synthase	-0.00986449	8.35836	0.914744	1
BW25113_1897	otsB	trehalose-6-phosphate phosphatase, biosynthetic	0.237283	7.34717	0.0230907	0.189688
BW25113_1900	araG	fused L-arabinose transporter subunits of ABC superfamily: ATP-binding components	0.0603019	7.96505	0.609847	0.921847
BW25113_1901	araF	L-arabinose transporter subunit	-0.0219403	6.7598	0.877642	1
BW25113_1902	ftnB	ferritin B, putative ferrous iron reservoir	-0.0882449	7.11613	0.41592	0.852511
BW25113_1904	yecR	lipoprotein, function unknown	0.18553	6.94941	0.226017	0.690935
BW25113_1905	ftnA	ferritin iron storage protein (cytoplasmic)	0.0435756	8.51513	0.540981	0.902398
BW25113_1906	yecH	DUF2492 family protein	0.125778	4.09279	0.901412	1
BW25113_1907	tyrP	tyrosine transporter	0.20446	7.58135	0.0753076	0.401606
BW25113_1908	yecA	UPF0149 family protein	-0.20043	6.143	0.27291	0.748941
BW25113_1911	glyW		-1.00931	3.3388	0.02052	0.176848
BW25113_1913	uvrC	excinuclease UvrABC, endonuclease subunit	-0.106716	8.20776	0.2174	0.683535
BW25113_1914	uvrY	response regulator in two-component regulatory system with BarA	-0.138573	7.95626	0.21167	0.677566
BW25113_1915	yecF	DUF2594 family protein	0.0822994	7.29057	0.583987	0.914259
BW25113_1916	sdiA	quorum-sensing transcriptional activator	-0.0749052	9.08584	0.288129	0.759881
BW25113_1917	yecC	putative ABC superfamily transporter ATP-binding subunit	-0.158329	7.34607	0.130587	0.542146
BW25113_1918	yecS	ABC family putative inner membrane permease	0.384195	6.89638	0.00312027	0.0411172
BW25113_1919	dcyD	D-cysteine desulfhydrase, PLP-dependent	0.121506	7.85783	0.187467	0.644686
BW25113_1920	fliY	cystine transporter subunit	0.019266	6.83366	0.826626	0.99365
BW25113_1921	fliZ	RpoS antagonist; putative regulator of FliA activity	-0.0814915	6.7448	0.590041	0.916816
BW25113_1922	fliA	RNA polymerase, sigma 28 (sigma F) factor	-0.0022333	7.01056	0.961033	1
BW25113_1923	fliC	flagellar filament structural protein (flagellin)	0.0331348	9.02649	0.636096	0.930404
BW25113_1924	fliD	flagellar filament capping protein	-0.00967965	8.30622	0.977114	1
BW25113_1925	fliS	flagellar protein potentiates polymerization	-0.0864336	6.58145	0.561485	0.907034
BW25113_1926	fliT	putative flagellar synthesis and assembly chaperone	-0.277391	6.1205	0.179601	0.632995
BW25113_1927	amyA	cytoplasmic alpha-amylase	0.00219724	8.10546	0.986912	1
BW25113_1928	yedD	lipoprotein	0.277056	6.07514	0.176672	0.627535
BW25113_1929	yedE	UPF0394 family sulfur transport domain-containing inner membrane protein	0.1991	8.05395	0.0318565	0.235177
BW25113_1930	yedF	putative TusA family sulfurtransferase	0.160955	6.61649	0.275784	0.749656
BW25113_1931	yedK	DUF159 family protein	-0.0152144	6.2472	0.928851	1
BW25113_1932	yedL	putative acyl transferase	-0.102144	8.53916	0.187766	0.644686
BW25113_1936	intG	pseudogene	0.0529912	5.5024	0.813469	0.992747
BW25113_1937	fliE	flagellar basal-body component	0.104463	5.94355	0.636185	0.930404
BW25113_1938	fliF	flagellar basal-body MS-ring and collar protein	-0.0144433	7.69623	0.833979	0.995845
BW25113_1939	fliG	flagellar motor switching and energizing component	0.130492	6.80678	0.312729	0.778026
BW25113_1940	fliH	negative regulator of FliI ATPase activity	0.0617213	7.31491	0.634172	0.928842
BW25113_1941	fliI	flagellum-specific ATP synthase	0.219268	7.71007	0.0188025	0.167448
BW25113_1942	fliJ	flagellar protein	0.0849036	4.80445	0.794237	0.988571
BW25113_1943	fliK	flagellar hook-length control protein	-0.0657011	7.5398	0.510633	0.889078
BW25113_1944	fliL	flagellar biosynthesis protein	0.0742424	6.44114	0.658089	0.936711
BW25113_1945	fliM	flagellar motor switching and energizing component	0.0670303	7.33594	0.543298	0.903901
BW25113_1946	fliN	flagellar motor switching and energizing component	-0.0373645	5.21798	0.922292	1
BW25113_1947	fliO	flagellar biosynthesis protein	-0.238866	6.21525	0.169929	0.618965
BW25113_1948	fliP	flagellar biosynthesis protein	-0.220037	6.72282	0.111162	0.50913
BW25113_1949	fliQ	flagellar biosynthesis protein	-0.119715	4.76873	0.810347	0.992747
BW25113_1950	fliR	flagellar export pore protein	-0.19955	7.3209	0.116015	0.51225
BW25113_1951	rcsA	transcriptional regulator of colanic acid capsular biosynthesis	0.548119	5.50093	0.0202416	0.17602
BW25113_1952	dsrB	uncharacterized protein	0.084403	6.94049	0.539361	0.901504
BW25113_1953	yodD	uncharacterized protein	-0.345274	4.83813	0.164336	0.614232
BW25113_1954	dsrA		-1.30695	6.3893	6.43e-08	1.99e-06
BW25113_1955	yedP	putative mannosyl-3-phosphoglycerate phosphatase	0.0164385	7.21106	0.835686	0.996166
BW25113_1956	yedQ	putative membrane-anchored diguanylate cyclase	0.14531	7.79886	0.145399	0.577098
BW25113_1957	yodC	uncharacterized protein	0.379053	3.91104	0.306127	0.775399
BW25113_1958	yedI	DUF808 family inner membrane protein	0.199834	7.24236	0.0786131	0.411537
BW25113_1959	yedA	amino acid exporter for phenylalanine, threonine	0.150444	7.45458	0.1666	0.616168
BW25113_1960	vsr	DNA mismatch endonuclease of very short patch repair	-0.0639318	6.27834	0.701002	0.946393
BW25113_1961	dcm	DNA cytosine methyltransferase	0.0517756	7.75424	0.559059	0.90645
BW25113_1962	yedJ	putative HD superfamily phosphohydrolase	0.0703619	6.72721	0.590505	0.916816
BW25113_1963	yedR	inner membrane protein	-0.0527312	6.74268	0.690708	0.944404
BW25113_1967	hchA	glyoxalase III and Hsp31 molecular chaperone	-0.00568933	8.29165	0.916784	1
BW25113_1968	yedV	putative sensory kinase in two-component regulatory system with YedW	0.0685573	6.27291	0.645835	0.935674
BW25113_1969	yedW	response regulator family protein	-0.0272599	8.30323	0.739853	0.959415
BW25113_1970	hiuH	hydroxyisourate hydrolase	-0.327461	5.7679	0.1027	0.482978
BW25113_1971	yedY	membrane-anchored, periplasmic TMAO, DMSO reductase	-0.110688	7.60481	0.287034	0.759088
BW25113_1972	yedZ	inner membrane heme subunit for periplasmic YedYZ reductase	-0.0138167	6.76274	0.926962	1
BW25113_1973	zinT	zinc and cadmium binding protein, periplasmic	-0.133237	6.14243	0.434574	0.855002
BW25113_1974	yodB	cytochrome b561 homolog	0.0353037	8.2016	0.767012	0.973812
BW25113_1976	mtfA	anti-repressor for DgsA(Mlc)	0.131364	7.11151	0.225251	0.69025
BW25113_1978	yeeJ	putative adhesin	0.0182473	10.4513	0.803611	0.991708
BW25113_1981	shiA	shikimate transporter	0.0990608	8.14596	0.240664	0.708843
BW25113_1982	amn	AMP nucleosidase	0.0176	8.80976	0.834157	0.995845
BW25113_1983	yeeN	UPF0082 family protein	-0.113749	6.81633	0.369688	0.808638
BW25113_1985	yeeO	putative multdrug exporter, MATE family	0.0747017	8.93556	0.301463	0.770879
BW25113_1986	asnU		0.0537653	4.15224	0.864572	0.999136
BW25113_1987	cbl	ssuEADCB/tauABCD operon transcriptional activator	0.189204	7.6786	0.0518501	0.320309
BW25113_1988	nac	nitrogen assimilation regulon transcriptional regulator; autorepressor	0.085049	7.44766	0.461332	0.865923
BW25113_1990	ldtA	L,D-transpeptidase linking Lpp to murein	0.0781206	7.48197	0.468298	0.87068
BW25113_1991	cobT	nicotinate-nucleotide--dimethylbenzimidazole phosphoribosyltransferase	-0.0201637	7.31058	0.852926	0.997294
BW25113_1992	cobS	cobalamin synthase	0.171257	6.60453	0.30461	0.774769
BW25113_1993	cobU	bifunctional cobinamide kinase/ cobinamide phosphate guanylyltransferase	-0.0356235	6.87059	0.811781	0.992747
BW25113_1994	insH1	IS5 transposase and trans-activator	0.453758	3.41956	0.207975	0.67365
BW25113_1999	yeeP	pseudogene	-0.3161	6.93861	0.101569	0.480864
BW25113_2000	flu	CP4-44 prophage; antigen 43 (Ag43) phase-variable biofilm formation autotransporter	0.275795	9.34059	0.00916457	0.100524
BW25113_2001	yeeR	CP4-44 prophage; putative membrane protein	0.233309	7.12783	0.0433424	0.283842
BW25113_2002	yeeS	CP4-44 prophage; putative DNA repair protein	0.034663	6.68076	0.767548	0.973812
BW25113_2003	yeeT	CP4-44 prophage; uncharacterized protein	0.12549	5.6431	0.545073	0.9043
BW25113_2004	cbeA	CP4-44 prophage; cytoskeleton bundling-enhancing factor A; CbtA antitoxin	0.0102141	6.59612	1	1
BW25113_2005	cbtA	CP4-44 prophage; toxin of the YeeV-YeeU toxin-antitoxin system	0.128501	5.88983	0.537177	0.901127
BW25113_2006	yeeW	pseudogene	0.10448	5.39503	0.728686	0.959415
BW25113_2007	yeeX	UPF0265 family protein	0.424477	4.70443	0.190252	0.646622
BW25113_2008	yeeA	putative transporter, FUSC family inner membrane protein	-0.0248646	7.56282	0.852899	0.997294
BW25113_2009	sbmC	DNA gyrase inhibitor	0.204038	5.836	0.288775	0.760286
BW25113_2010	dacD	D-alanyl-D-alanine carboxypeptidase (penicillin-binding protein 6b)	0.0502155	7.63265	0.659044	0.936711
BW25113_2011	sbcB	exodeoxyribonuclease I; exonuclease I	0.103957	8.23129	0.196647	0.656087
BW25113_2012	yeeD	putative TusA family sulfurtransferase	0.155614	4.52589	0.615447	0.9219
BW25113_2013	yeeE	UPF0394 family inner membrane protein	0.0273513	9.11307	0.770641	0.973871
BW25113_2014	plaP	putrescine importer, low affinity	-0.1191	7.96492	0.337076	0.791637
BW25113_2015	yeeY	LysR family putative transcriptional regulator	0.137173	6.97187	0.244059	0.71326
BW25113_2016	yeeZ	putative epimerase	0.0198837	7.43186	0.922856	1
BW25113_2017	yefM	antitoxin of the YoeB-YefM toxin-antitoxin system	0.290856	4.0722	0.398893	0.838392
BW25113_2019	hisG	ATP phosphoribosyltransferase	0.125071	6.97249	0.355445	0.799555
BW25113_2020	hisD	bifunctional histidinal dehydrogenase/ histidinol dehydrogenase	0.0153411	8.21214	0.893362	1
BW25113_2021	hisC	histidinol-phosphate aminotransferase	-0.0691069	7.21324	0.528001	0.895804
BW25113_2022	hisB	fused histidinol-phosphatase/imidazoleglycerol-phosphate dehydratase	0.121401	6.9766	0.321898	0.783637
BW25113_2023	hisH	imidazole glycerol phosphate synthase, glutamine amidotransferase subunit with HisF	0.100209	6.60431	0.465939	0.869805
BW25113_2024	hisA	N-(5'-phospho-L-ribosyl-formimino)-5-amino-1-(5'-phosphoribosyl)-4-imidazolecarboxamide isomerase	0.00932211	6.20754	0.943201	1
BW25113_2025	hisF	imidazole glycerol phosphate synthase, catalytic subunit with HisH	0.399913	5.99758	0.0173195	0.15639
BW25113_2026	hisI	fused phosphoribosyl-AMP cyclohydrolase/phosphoribosyl-ATP pyrophosphatase	0.16222	6.76402	0.251002	0.720418
BW25113_2027	wzzB	regulator of length of O-antigen component of lipopolysaccharide chains	0.103554	7.05548	0.423658	0.853747
BW25113_2028	ugd	UDP-glucose 6-dehydrogenase	-0.112013	8.87358	0.16211	0.609787
BW25113_2029	gnd	6-phosphogluconate dehydrogenase, decarboxylating	0.216907	7.34516	0.0451726	0.290686
BW25113_2032	wbbK	lipopolysaccharide biosynthesis protein	0.125446	8.46834	0.114026	0.511521
BW25113_2033	wbbJ	putative lipopolysaccharide biosynthesis O-acetyl transferase	-0.0470768	9.36493	0.500057	0.884029
BW25113_2034	wbbI	d-Galf:alpha-d-Glc beta-1,6-galactofuranosyltransferase	-0.12781	9.65744	0.0851127	0.434109
BW25113_2035	wbbH	O-antigen polymerase	0.0690468	9.72674	0.33782	0.791847
BW25113_2036	glf	UDP-galactopyranose mutase, FAD/NAD(P)-binding	-0.134049	9.68537	0.053264	0.325076
BW25113_2037	wzxB	putative polisoprenol-linked O-antigen transporter	-0.190659	8.91774	0.0151669	0.1425
BW25113_2038	rfbC	dTDP-4-deoxyrhamnose-3,5-epimerase	0.244076	8.61502	0.00137716	0.0211
BW25113_2039	rfbA	glucose-1-phosphate thymidylyltransferase	-0.286456	9.94067	4.64e-06	0.000112658
BW25113_2040	rfbD	dTDP-4-dehydrorhamnose reductase subunit, NAD(P)-binding, of dTDP-L-rhamnose synthase	0.0499243	9.32367	0.496548	0.883084
BW25113_2041	rfbB	dTDP-glucose 4,6 dehydratase, NAD(P)-binding	-0.0802165	10.0365	0.212936	0.677566
BW25113_2042	wcaN	putative regulatory subunit for GalU	0.121917	7.82714	0.193636	0.653065
BW25113_2043	wcaM	colanic acid biosynthesis protein	0.0948	9.1812	0.246206	0.715132
BW25113_2044	wcaL	putative glycosyl transferase	0.116299	7.33794	0.241453	0.709475
BW25113_2045	wcaK	colanic acid biosynthesis protein	0.183692	8.18825	0.0395699	0.268978
BW25113_2046	wzxC	putative colanic acid exporter	0.056929	8.08022	0.650978	0.936711
BW25113_2047	wcaJ	colanic biosynthesis UDP-glucose lipid carrier transferase	0.154439	8.05354	0.108061	0.502076
BW25113_2048	cpsG	phosphomannomutase	-0.0177777	8.00955	0.850063	0.997294
BW25113_2049	cpsB	mannose-1-phosphate guanyltransferase	0.0243615	7.93056	0.826583	0.99365
BW25113_2050	wcaI	putative glycosyl transferase	0.0342277	7.90476	0.746832	0.962777
BW25113_2051	wcaH	GDP-mannose mannosyl hydrolase	0.144311	6.46158	0.40886	0.848259
BW25113_2052	wcaG	bifunctional GDP-fucose synthetase: GDP-4-dehydro-6-deoxy-D-mannose epimerase/ GDP-4-dehydro-6-L-deoxygalactose reductase	-0.139505	7.51216	0.185352	0.642986
BW25113_2053	gmd	GDP-D-mannose dehydratase, NAD(P)-binding	0.047955	8.20765	0.602338	0.921847
BW25113_2054	wcaF	putative acyl transferase	-0.0797334	7.30871	0.531066	0.896565
BW25113_2055	wcaE	putative glycosyl transferase	0.412522	3.51346	0.324991	0.784332
BW25113_2056	wcaD	putative colanic acid polymerase	-0.0333483	7.98239	0.68704	0.943762
BW25113_2057	wcaC	putative glycosyl transferase	0.0298757	7.47887	0.83079	0.995845
BW25113_2058	wcaB	putative acyl transferase	0.0915972	5.86304	0.637931	0.930404
BW25113_2059	wcaA	putative glycosyl transferase	-0.0777881	6.88137	0.555325	0.906008
BW25113_2060	wzc	colanic acid production tyrosine-protein kinase; autokinase; Ugd phosphorylase	0.0972445	8.32515	0.227656	0.692111
BW25113_2061	wzb	colanic acid production protein-tyrosine-phosphatase; Wzc-P dephosphorylase	-0.182057	5.74699	0.352913	0.799555
BW25113_2062	wza	colanic acid export protein; outer membrane auxillary lipoprotein	0.0111855	8.03695	0.887904	1
BW25113_2063	yegH	inner membrane protein	0.0293162	8.05482	0.791546	0.986741
BW25113_2064	asmA	suppressor of OmpF assembly mutants; putative outer membrane protein assembly factor; inner membrane-anchored periplasmic protein	0.381364	7.28349	0.000443547	0.00767953
BW25113_2066	udk	uridine/cytidine kinase	0.294363	7.33803	0.0119083	0.122608
BW25113_2067	yegE	putative diguanylate cyclase	-0.00218651	9.11509	0.941673	1
BW25113_2068	alkA	3-methyl-adenine DNA glycosylase II	0.115651	6.89062	0.473048	0.87264
BW25113_2069	yegD	Hsp70 chaperone family protein	0.095828	8.02847	0.400901	0.841238
BW25113_2070	yegI	protein kinase-related putative non-specific DNA-binding protein	0.22192	8.25767	0.0114263	0.119558
BW25113_2072	yegK	ser/thr phosphatase-related protein	-0.257088	6.94329	0.0599077	0.346972
BW25113_2073	yegL	VMA domain protein	0.107579	7.44842	0.300759	0.770879
BW25113_2074	mdtA	multidrug efflux system, subunit A	0.175129	7.24507	0.127039	0.533148
BW25113_2075	mdtB	multidrug efflux system, subunit B	0.0712948	9.14626	0.362048	0.80309
BW25113_2076	mdtC	multidrug efflux system, subunit C	0.0119287	8.86541	0.91419	1
BW25113_2077	mdtD	putative arabinose efflux transporter	0.0265084	7.80599	0.834936	0.995885
BW25113_2078	baeS	sensory histidine kinase in two-component regulatory system with BaeR	0.0861949	7.84701	0.402018	0.843125
BW25113_2079	baeR	response regulator in two-component regulatory system with BaeS	0.0855861	6.4417	0.583901	0.914259
BW25113_2080	yegP	UPF0339 family protein	0.0587982	6.4557	0.735525	0.959415
BW25113_2081	yegQ	putative peptidase	0.138622	7.59161	0.231289	0.697977
BW25113_2082	ogrK	positive regulator of P2 growth (insertion of P2 ogr gene into the chromosome)	-0.0249641	5.03108	0.909975	1
BW25113_2083	yegZ	pseudogene	-0.111558	6.51162	0.441315	0.855002
BW25113_2085	yegR	uncharacterized protein	-0.196275	5.42174	0.406742	0.847842
BW25113_2086	yegS	phosphatidylglycerol kinase, metal-dependent	0.216858	7.75243	0.0364952	0.254347
BW25113_2091	gatD	galactitol-1-phosphate dehydrogenase, Zn-dependent and NAD(P)-binding	0.134903	7.3237	0.196539	0.656087
BW25113_2092	gatC	galactitol PTS permease-GatC subunit	0.387335	8.02611	4.85e-05	0.00103395
BW25113_2093	gatB	galactitol-specific enzyme IIB component of PTS	0.190231	5.87818	0.357854	0.800972
BW25113_2094	gatA	galactitol-specific enzyme IIA component of PTS	0.190793	7.69658	0.042206	0.279515
BW25113_2095	gatZ	D-tagatose 1,6-bisphosphate aldolase 2, subunit	0.175928	8.71505	0.0215657	0.182679
BW25113_2096	gatY	D-tagatose 1,6-bisphosphate aldolase 2, catalytic subunit	0.330386	8.36482	0.000184986	0.00351837
BW25113_2097	fbaB	fructose-bisphosphate aldolase class I	0.0914961	8.03513	0.341307	0.794171
BW25113_2098	yegT	nucleoside transporter, low affinity	0.0707579	7.74123	0.554846	0.906008
BW25113_2099	yegU	ADP-ribosylglycohydrolase family protein	-0.00963114	7.07219	0.880551	1
BW25113_2100	yegV	putative kinase	0.0532035	7.86561	0.602689	0.921847
BW25113_2101	yegW	putative DNA-binding transcriptional regulator	0.0950824	6.37297	0.515037	0.890973
BW25113_2102	yegX	putative family 25 glycosyl hydrolase	-0.208107	7.72155	0.0418896	0.278375
BW25113_2103	thiD	bifunctional hydroxy-methylpyrimidine kinase/ hydroxy-phosphomethylpyrimidine kinase	0.281046	7.74257	0.00219045	0.0313235
BW25113_2104	thiM	hydoxyethylthiazole kinase	0.0330257	7.03944	0.867241	1
BW25113_2105	rcnR	transcriptional repressor of rcnA	-0.122783	6.27538	0.514734	0.890973
BW25113_2106	rcnA	membrane protein conferring nickel and cobalt resistance	0.0715564	7.95735	0.41772	0.852815
BW25113_2107	rcnB	periplasmic modulator of Ni and Co efflux	0.0572814	9.47823	0.407207	0.847842
BW25113_2109	yehB	putative outer membrane protein	-0.0436344	9.49428	0.509344	0.889078
BW25113_2112	yehE	DUF2574 family protein	-0.0288614	8.30984	0.74456	0.961867
BW25113_2113	mrp	antiporter inner membrane protein	0.0840088	7.24264	0.523528	0.894153
BW25113_2114	metG	methionyl-tRNA synthetase	-0.0135536	4.24778	1	1
BW25113_2118	yehI	DUF4132 domain-containing protein	0.0749343	9.2317	0.27759	0.750017
BW25113_2119	yehL	putative ABC superfamily transporter ATP-binding subunit	-0.102569	7.3633	0.322542	0.783825
BW25113_2120	yehM	uncharacterized protein	0.101734	8.42182	0.248461	0.719122
BW25113_2121	yehP	VMA domain putative YehL ATPase stimulator	-0.00515719	7.26737	0.979454	1
BW25113_2122	yehQ	pseudogene	-0.148192	8.39301	0.0617421	0.352122
BW25113_2123	yehR	lipoprotein, DUF1307 family	0.0463507	6.75774	0.720621	0.956364
BW25113_2124	yehS	DUF1456 family protein	0.233482	6.5614	0.0918315	0.451671
BW25113_2125	yehT	putative response regulator in two-component system withYehU	0.135672	7.03807	0.237107	0.706163
BW25113_2126	yehU	inner membrane putative sensory kinase in two-component system with YehT	-0.0585536	7.96302	0.553612	0.906008
BW25113_2127	mlrA	transcriptional activator of csgD and csgBA	-0.315441	7.01408	0.00730311	0.0831779
BW25113_2128	yehW	inner membrane putative ABC superfamily transporter permease	-0.000334348	7.68604	1	1
BW25113_2129	yehX	putative ABC superfamily transporter ATP-binding subunit	-0.0120502	7.59207	0.848561	0.997294
BW25113_2130	yehY	inner membrane putative ABC superfamily transporter permease	-0.155236	7.52496	0.147829	0.581404
BW25113_2131	osmF	putative ABC superfamily transporter periplasmic-binding protein	0.0827485	7.43322	0.493392	0.883084
BW25113_2132	bglX	beta-D-glucoside glucohydrolase, periplasmic	-0.164519	8.53746	0.0338626	0.244138
BW25113_2133	dld	D-lactate dehydrogenase, FAD-binding, NADH independent	0.0700528	8.15096	0.529064	0.895928
BW25113_2134	pbpG	D-alanyl-D-alanine endopeptidase	-0.10584	6.99129	0.43495	0.855002
BW25113_2135	yohC	Yip1 family inner membrane protein	-0.0851162	7.59678	0.419641	0.852815
BW25113_2136	yohD	DedA family inner membrane protein	0.297721	6.46413	0.0438479	0.285348
BW25113_2137	yohF	putative oxidoreductase	-0.0619046	7.06801	0.606823	0.921847
BW25113_2139	mdtQ	pseudogene	-0.0555718	8.31908	0.49145	0.883084
BW25113_2140	dusC	tRNA-dihydrouridine synthase C	0.15202	8.94396	0.0597605	0.34697
BW25113_2141	yohJ	UPF0299 family inner membrane protein	0.180178	6.00122	0.332641	0.78946
BW25113_2142	yohK	LrgB family inner membrane protein	0.00843923	7.14461	0.897459	1
BW25113_2143	cdd	cytidine/deoxycytidine deaminase	-0.125234	6.72241	0.347535	0.794451
BW25113_2144	sanA	vancomycin high temperature exclusion protein, DUF218 superfamily protein	0.0295828	9.06965	0.709367	0.9491
BW25113_2145	yeiS	DUF2542 family protein	-0.302439	5.68079	0.171349	0.621258
BW25113_2146	preT	dihydropyrimidine dehydrogenase, NADH-dependent, subunit N	-0.133318	8.28844	0.110351	0.508088
BW25113_2147	preA	dihydropyrimidine dehydrogenase, NADH-dependent, subunit C	0.100826	8.19442	0.251448	0.720743
BW25113_2148	mglC	methyl-galactoside transporter subunit	-0.0443652	7.99593	0.596608	0.919881
BW25113_2149	mglA	fused methyl-galactoside transporter subunits of ABC superfamily: ATP-binding components	-0.0303294	8.75949	0.719134	0.956165
BW25113_2150	mglB	methyl-galactoside transporter subunit	0.0245005	7.45117	0.90743	1
BW25113_2151	galS	galactose-and fucose-inducible galactose regulon transcriptional isorepressor; mgl operon transcriptional repressor; autorepressor	-0.142772	7.73549	0.124334	0.528694
BW25113_2152	yeiB	DUF418 family putative inner membrane protein	-0.202338	7.12949	0.14281	0.571981
BW25113_2154	yeiG	S-formylglutathione hydrolase	0.116044	7.17695	0.28028	0.751681
BW25113_2155	cirA	colicin IA outer membrane receptor and translocator; ferric iron-catecholate transporter	-0.00628352	7.97982	0.943981	1
BW25113_2156	lysP	lysine transporter	-0.475386	7.50594	4.42e-05	0.000953238
BW25113_2157	yeiE	putative DNA-binding transcriptional regulator	-0.0165627	6.91772	0.904777	1
BW25113_2158	yeiH	UPF0324 family inner membrane protein	0.211968	8.02181	0.0916212	0.451671
BW25113_2159	nfo	endonuclease IV with intrinsic 3'-5' exonuclease activity	0.10528	6.85869	0.590102	0.916816
BW25113_2160	yeiI	putative kinase	0.0819991	6.5352	0.675734	0.940639
BW25113_2161	nupX	nucleoside permease	-0.034279	7.59363	0.727925	0.959221
BW25113_2162	rihB	ribonucleoside hydrolase 2	0.0286092	8.2132	0.840071	0.997131
BW25113_2163	yeiL	putative transcriptional regulator	0.235835	4.0404	0.610794	0.921847
BW25113_2164	psuT	putative nucleoside transporter	0.122118	7.62595	0.229836	0.695452
BW25113_2165	psuG	pseudouridine 5'-phosphate glycosidase	-0.105237	7.54843	0.318894	0.782559
BW25113_2166	psuK	pseudouridine kinase	0.0703252	8.13928	0.451172	0.863219
BW25113_2167	fruA	fused fructose-specific PTS enzymes: IIBcomponent/IIC components	-0.128896	7.80244	0.205384	0.672024
BW25113_2168	fruK	fructose-1-phosphate kinase	-0.130288	4.09568	0.667115	0.940034
BW25113_2169	fruB	fused fructose-specific PTS enzymes: IIA component/HPr component	-0.0118562	7.29508	0.961723	1
BW25113_2170	setB	lactose/glucose efflux system	-0.154879	7.35194	0.195169	0.655985
BW25113_2171	yeiP	elongation factor P-like protein	0.304182	6.65746	0.0708101	0.386701
BW25113_2172	yeiQ	putative NAD-dependent D-mannonate oxidoreductase	0.0229208	7.66598	0.883737	1
BW25113_2173	yeiR	Zn-stimulated GTPase involved in zinc homeostasis; mutants are cadmium and EDTA sensitive; Zn(2+) binding protein	-0.0698458	7.09306	0.547636	0.9043
BW25113_2174	lpxT	lipid A 1-diphosphate synthase; undecaprenyl pyrophosphate:lipid A 1-phosphate phosphotransferase	-0.910534	7.37562	5.7e-13	2.68e-11
BW25113_2175	mepS	murein DD-endopeptidase, space-maker hydrolase, mutational suppressor of prc thermosensitivity, outer membrane lipoprotein	-5.15102	4.2521	3.22e-20	2.26e-18
BW25113_2176	rtn	resistance protein for phages lambda and N4, putative membrane-anchored cyclic-di-GMP phosphodiesterase	-0.0724659	7.206	0.617953	0.9219
BW25113_2177	yejA	microcin C transporter YejABEF, periplasmic binding protein; ABC family	-0.0744937	7.98047	0.438542	0.855002
BW25113_2178	yejB	microcin C transporter YejABEF, permease subunit; ABC family	0.133874	6.47246	0.354496	0.799555
BW25113_2179	yejE	microcin C transporter YejABEF, permease subunit; ABC family	0.0985998	6.70332	0.571904	0.90944
BW25113_2180	yejF	microcin C transporter, ATP-binding subunit; ABC family	0.0895996	7.50787	0.440037	0.855002
BW25113_2181	yejG	uncharacterized protein	0.33145	5.32208	0.114919	0.511521
BW25113_2182	bcr	bicyclomycin/cysteine/sulfonamide efflux transporter	0.0766336	7.07596	0.486726	0.88264
BW25113_2183	rsuA	16S rRNA pseudouridine(516) synthase	-0.111077	6.9423	0.421482	0.853747
BW25113_2184	yejH	putative ATP-dependent DNA or RNA helicase	0.0230985	7.58484	0.814775	0.992747
BW25113_2186	yejK	spermidine nucleoid-associated protein	0.366512	7.49296	0.000460626	0.00786936
BW25113_2187	yejL	UPF0352 family protein	-0.18105	3.25902	0.804707	0.991708
BW25113_2188	yejM	essential inner membrane DUF3413 domain-containing protein; lipid A production and membrane permeability factor	-0.583682	5.77255	0.0326026	0.238859
BW25113_2189	proL		-0.0260913	4.82475	0.949422	1
BW25113_2190	yejO	pseudogene	0.0856172	9.05538	0.286865	0.759088
BW25113_2193	narP	response regulator in two-component regulatory system with NarQ or NarX	0.0694972	6.343	0.688631	0.943762
BW25113_2194	ccmH	heme lyase, CcmH subunit	0.0247044	6.78363	0.819423	0.992747
BW25113_2195	dsbE	periplasmic thioredoxin of cytochrome c-type biogenesis	-0.0302631	5.92479	0.969889	1
BW25113_2196	ccmF	heme lyase, CcmF subunit	0.119637	7.95135	0.207682	0.67365
BW25113_2197	ccmE	periplasmic heme chaperone	0.0806183	6.5523	0.657097	0.936711
BW25113_2198	ccmD	cytochrome c biogenesis protein	0.341838	4.13279	0.26985	0.746692
BW25113_2199	ccmC	heme exporter subunit	0.0194304	6.49241	0.947646	1
BW25113_2200	ccmB	heme exporter subunit	-0.0605297	5.83741	0.83726	0.996602
BW25113_2201	ccmA	heme exporter subunit	-0.0113549	6.00406	0.918449	1
BW25113_2202	napC	quinol dehydrogenase, electron source for NapAB	0.0818347	6.09551	0.657987	0.936711
BW25113_2203	napB	nitrate reductase, small, cytochrome C550 subunit, periplasmic	0.0917068	5.70308	0.64895	0.936711
BW25113_2204	napH	ferredoxin-type protein essential for electron transfer from ubiquinol to periplasmic nitrate reductase (NapAB)	0.052988	6.62541	0.701643	0.946556
BW25113_2205	napG	ferredoxin-type protein essential for electron transfer from ubiquinol to periplasmic nitrate reductase (NapAB)	-0.0859693	7.32755	0.44987	0.862864
BW25113_2206	napA	nitrate reductase, periplasmic, large subunit	-0.0163647	8.21281	0.897621	1
BW25113_2207	napD	assembly protein for periplasmic nitrate reductase	-0.0161946	5.54944	0.962362	1
BW25113_2208	napF	ferredoxin-type protein, role in electron transfer to periplasmic nitrate reductase NapA	0.154276	6.73848	0.230979	0.697977
BW25113_2209	eco	ecotin, a serine protease inhibitor	0.320792	6.55574	0.0402354	0.271589
BW25113_2210	mqo	malate dehydrogenase, FAD/NAD(P)-binding domain	0.128938	8.03991	0.253632	0.722873
BW25113_2211	yojI	microcin J25 efflux pump, TolC-dependent; fused ABC transporter permease and ATP-binding components	-0.12194	8.08117	0.256774	0.728439
BW25113_2212	alkB	oxidative demethylase of N1-methyladenine or N3-methylcytosine DNA lesions	0.25296	6.8166	0.0502949	0.313618
BW25113_2213	ada	fused DNA-binding transcriptional dual regulator/O6-methylguanine-DNA methyltransferase	-0.0080524	7.04453	1	1
BW25113_2214	apbE	putative thiamine-synthetic flavin transferase lipoprotein	0.548058	7.5498	7.16e-07	1.96e-05
BW25113_2215	ompC	outer membrane porin protein C	-6.09297	5.64621	1.49e-54	2.4e-52
BW25113_2216	rcsD	phosphotransfer intermediate protein in two-component regulatory system with RcsBC	0.322241	8.91971	9.73e-06	0.000226351
BW25113_2217	rcsB	response regulator in two-component regulatory system with RcsC and YojN	-1.3554	6.60031	2.18e-17	1.34e-15
BW25113_2218	rcsC	hybrid sensory kinase in two-component regulatory system with RcsB and YojN	0.396838	8.73903	7.82e-07	2.13e-05
BW25113_2219	atoS	sensory histidine kinase in two-component regulatory system with AtoC	0.0519843	9.35882	0.45618	0.865131
BW25113_2220	atoC	fused response regulator of ato operon, in two-component system with AtoS: response regulator/sigma54 interaction protein	-0.0896777	8.18926	0.300198	0.770879
BW25113_2221	atoD	acetyl-CoA:acetoacetyl-CoA transferase, alpha subunit	-0.144568	6.50897	0.325318	0.784543
BW25113_2222	atoA	acetyl-CoA:acetoacetyl-CoA transferase, beta subunit	0.208432	6.49679	0.173949	0.62336
BW25113_2223	atoE	short chain fatty acid transporter	-0.04345	7.28601	0.710006	0.949215
BW25113_2224	atoB	acetyl-CoA acetyltransferase	0.0312781	7.48966	0.834543	0.995845
BW25113_2225	yfaP	DUF2135 family protein, putative host defense protein	-0.0856529	7.61275	0.376298	0.816688
BW25113_2226	yfaQ	tandem DUF2300 domain protein, putative host defense protein	0.0393406	8.18685	0.720976	0.956364
BW25113_2229	yfaT	DUF1175 family protein, putative host defense protein	0.0898666	6.70819	0.520402	0.893556
BW25113_2230	yfaA	DUF2138 family protein, putative host defense protein	-0.00222321	7.94664	1	1
BW25113_2233	yfaL	adhesin	0.0822131	9.56495	0.267243	0.742577
BW25113_2236	yfaE	ferredoxin involved with ribonucleotide reductase diferric-tyrosyl radical (Y*) cofactor maintenance	0.508378	5.98252	0.00237359	0.0335378
BW25113_2237	inaA	acid-inducible Kdo/WaaP family putative kinase	-0.0782626	6.09357	0.697235	0.945234
BW25113_2238	yfaH	pseudogene	0.249546	4.06504	0.566452	0.907499
BW25113_2239	glpQ	periplasmic glycerophosphodiester phosphodiesterase	-0.0157382	8.20623	0.834643	0.995845
BW25113_2240	glpT	sn-glycerol-3-phosphate transporter	0.130998	7.21699	0.293135	0.76576
BW25113_2241	glpA	sn-glycerol-3-phosphate dehydrogenase (anaerobic), large subunit, FAD/NAD(P)-binding	0.210362	8.19635	0.0162845	0.149701
BW25113_2242	glpB	sn-glycerol-3-phosphate dehydrogenase (anaerobic), membrane anchor subunit	0.0765012	7.18117	0.637505	0.930404
BW25113_2243	glpC	anaerobic sn-glycerol-3-phosphate dehydrogenase, C subunit, 4Fe-4S iron-sulfur cluster	0.127991	7.58302	0.26033	0.732745
BW25113_2244	yfaD	transposase_31 family protein	0.0813405	7.28101	0.475013	0.874178
BW25113_2245	rhmA	2-keto-3-deoxy-L-rhamnonate aldolase	0.055655	6.65349	0.6998	0.946393
BW25113_2246	rhmT	putative L-rhamnonate transporter	-0.00937577	7.68558	0.950273	1
BW25113_2247	rhmD	L-rhamnonate dehydratase	0.00288207	7.57606	1	1
BW25113_2248	rhmR	putative DNA-binding transcriptional regulator for the rhm operon	-0.171789	6.78456	0.218018	0.684665
BW25113_2249	yfaY	inactive PncC family protein	0.0281247	7.47912	0.782685	0.980734
BW25113_2250	yfaZ	outer membrane protein, putative porin	-0.227141	6.62068	0.108988	0.505167
BW25113_2251	nudI	nucleoside triphosphatase	0.064078	7.47979	0.535641	0.900623
BW25113_2252	ais	putative LPS core heptose(II)-phosphate phosphatase	0.097807	6.83894	0.414794	0.851872
BW25113_2253	arnB	uridine 5'-(beta-1-threo-pentapyranosyl-4-ulose diphosphate) aminotransferase, PLP-dependent	-0.00468253	8.0899	0.976965	1
BW25113_2254	arnC	undecaprenyl phosphate-L-Ara4FN transferase	0.0511587	8.33168	0.598954	0.919881
BW25113_2255	arnA	fused UDP-L-Ara4N formyltransferase/UDP-GlcA C-4'-decarboxylase	-0.0863151	8.67936	0.265399	0.741224
BW25113_2256	arnD	undecaprenyl phosphate-alpha-L-ara4FN deformylase	0.139763	7.38736	0.200004	0.660578
BW25113_2257	arnT	4-amino-4-deoxy-L-arabinose transferase	-0.104098	8.07504	0.223829	0.689746
BW25113_2258	arnF	undecaprenyl phosphate-alpha-L-ara4N exporter; flippase ArnEF subunit	0.278967	5.88533	0.157912	0.603066
BW25113_2259	pmrD	inactive two-component system connector protein	0.130632	5.47931	0.575754	0.912971
BW25113_2260	menE	O-succinylbenzoate-CoA ligase	-0.20521	7.31954	0.0650082	0.365352
BW25113_2261	menC	O-succinylbenzoyl-CoA synthase	-0.267412	6.60936	0.0594021	0.345409
BW25113_2262	menB	dihydroxynaphthoic acid synthetase	0.026628	6.13962	0.862424	0.998147
BW25113_2263	menH	2-succinyl-6-hydroxy-2, 4-cyclohexadiene-1-carboxylate synthase	-0.193243	5.7896	0.327963	0.786501
BW25113_2264	menD	2-succinyl-5-enolpyruvyl-6-hydroxy-3-cyclohexene-1-carboxylate synthase; SEPHCHC synthase	-0.0155353	7.80225	0.83771	0.996602
BW25113_2265	menF	isochorismate synthase 2	-0.138511	7.58223	0.227584	0.692111
BW25113_2266	elaB	DUF883 family protein, putative membrane-anchored ribosome-binding protein	-0.0745356	6.07147	0.695832	0.945036
BW25113_2267	elaA	putative acyl-CoA transferase	-0.0141656	7.21088	0.936316	1
BW25113_2268	rbn	RNase BN, tRNA processing enzyme	0.0829378	8.69326	0.345569	0.794451
BW25113_2270	yfbK	Von Willebrand factor domain putative lipoprotein	0.056238	8.25365	0.489588	0.883084
BW25113_2271	yfbL	putative peptidase	-0.0164196	5.32562	1	1
BW25113_2272	yfbM	DUF1877 family protein	0.0113187	5.39279	1	1
BW25113_2274	yfbO	uncharacterized protein	-0.350919	5.04467	0.141754	0.570119
BW25113_2275	yfbP	TPR-like repeats-containing protein	0.0254262	7.75847	0.802311	0.991465
BW25113_2276	nuoN	NADH:ubiquinone oxidoreductase, membrane subunit N	0.242492	5.4453	0.419324	0.852815
BW25113_2277	nuoM	NADH:ubiquinone oxidoreductase, membrane subunit M	0.277026	4.47645	0.333411	0.78946
BW25113_2278	nuoL	NADH:ubiquinone oxidoreductase, membrane subunit L	0.209324	5.49299	0.312279	0.778026
BW25113_2279	nuoK	NADH:ubiquinone oxidoreductase, membrane subunit K	0.195518	3.54641	0.664437	0.939458
BW25113_2280	nuoJ	NADH:ubiquinone oxidoreductase, membrane subunit J	0.621709	3.88257	0.0751284	0.401204
BW25113_2281	nuoI	NADH:ubiquinone oxidoreductase, chain I	0.365411	3.57864	0.340479	0.794171
BW25113_2282	nuoH	NADH:ubiquinone oxidoreductase, membrane subunit H	-0.254571	4.66561	0.457466	0.865256
BW25113_2283	nuoG	NADH:ubiquinone oxidoreductase, chain G	-0.181483	6.16389	0.355662	0.799555
BW25113_2284	nuoF	NADH:ubiquinone oxidoreductase, chain F	0.3209	5.00697	0.276276	0.749656
BW25113_2286	nuoC	NADH:ubiquinone oxidoreductase, fused CD subunit	-0.0296907	5.75406	0.882826	1
BW25113_2287	nuoB	NADH:ubiquinone oxidoreductase, chain B	-0.333384	4.19188	0.326563	0.784732
BW25113_2288	nuoA	NADH:ubiquinone oxidoreductase, membrane subunit A	0.0503454	4.26201	1	1
BW25113_2289	lrhA	transcriptional repressor of flagellar, motility and chemotaxis genes	0.000884471	8.54293	0.984143	1
BW25113_2290	alaA	valine-pyruvate aminotransferase 2	-0.0809057	8.20937	0.32108	0.783275
BW25113_2291	yfbR	5'-nucleotidase	-0.00109409	6.69713	0.976223	1
BW25113_2292	yfbS	putative transporter	-0.000659635	8.62591	1	1
BW25113_2293	yfbT	sugar phosphatas	0.00397036	6.18519	1	1
BW25113_2294	yfbU	UPF0304 family protein	0.070693	6.91138	0.579305	0.914057
BW25113_2295	yfbV	UPF0208 family inner membrane protein	0.269355	6.78817	0.0359583	0.252427
BW25113_2297	pta	phosphate acetyltransferase	0.294859	3.32207	0.475944	0.875192
BW25113_2298	yfcC	putative inner membrane transporter, C4-dicarboxylate anaerobic carrier family	0.0305677	8.20854	0.688639	0.943762
BW25113_2299	yfcD	putative NUDIX hydrolase	-0.829603	6.18328	1.15e-06	3.04e-05
BW25113_2300	yfcE	phosphodiesterase activity on bis-pNPP	0.0312767	6.22117	0.94933	1
BW25113_2301	yfcF	glutathione S-transferase	0.375631	6.66087	0.00635876	0.0748511
BW25113_2302	yfcG	GSH-dependent disulfide bond oxidoreductase	0.0754093	7.37526	0.465534	0.869805
BW25113_2303	folX	D-erythro-7,8-dihydroneopterin triphosphate 2'-epimerase and dihydroneopterin aldolase	0.216201	7.91511	0.0439736	0.285348
BW25113_2304	yfcH	putative NAD-dependent nucleotide-sugar epimerase	-0.176674	7.72483	0.0856825	0.436438
BW25113_2305	yfcI	transposase_31 family protein	-0.047896	7.91763	0.598154	0.919881
BW25113_2306	hisP	histidine/lysine/arginine/ornithine transporter subunit	0.0138952	7.30427	0.874125	1
BW25113_2307	hisM	histidine/lysine/arginine/ornithine transporter subunit	0.0221284	7.8207	0.919361	1
BW25113_2308	hisQ	histidine/lysine/arginine/ornithine transporter permease subunit	0.0115128	6.98533	1	1
BW25113_2309	hisJ	histidine/lysine/arginine/ornithine transporter subunit	0.144197	6.42475	0.489471	0.883084
BW25113_2310	argT	lysine/arginine/ornithine transporter subunit	0.0738077	7.60963	0.549669	0.905108
BW25113_2312	purF	amidophosphoribosyltransferase	-0.0829032	4.84819	0.908945	1
BW25113_2313	cvpA	colicin V production membrane protein	-0.321315	6.47647	0.0769268	0.405537
BW25113_2314	dedD	membrane-anchored periplasmic protein involved in septation	-0.0800247	6.25224	0.61292	0.921847
BW25113_2317	dedA	DedA family inner membrane protein	-0.684459	6.6099	2.13e-06	5.46e-05
BW25113_2318	truA	tRNA pseudouridine(38-40) synthase	-0.0541013	5.52472	0.889967	1
BW25113_2319	usg	putative semialdehyde dehydrogenase	0.100778	6.56443	0.488509	0.88264
BW25113_2321	flk	putative flagella assembly protein	-0.0336223	7.92959	0.703502	0.948071
BW25113_2322	yfcJ	putative arabinose efflux transporter	-0.067346	7.09638	0.550336	0.905108
BW25113_2324	mnmC	fused 5-methylaminomethyl-2-thiouridine-forming enzyme methyltransferase and FAD-dependent demodification enzyme	0.0881344	8.53567	0.277237	0.749656
BW25113_2325	yfcL	uncharacterized protein	-0.111294	5.90402	0.584676	0.914382
BW25113_2326	epmC	Elongation Factor P Lys34 hydroxylase	-0.00157591	6.16835	1	1
BW25113_2327	yfcA	UPF0721 family inner membrane protein	0.135426	6.84648	0.289986	0.76104
BW25113_2328	mepA	murein DD-endopeptidase	-0.0982446	6.50117	0.493554	0.883084
BW25113_2329	aroC	chorismate synthase	-0.260274	5.86936	0.160803	0.607214
BW25113_2330	prmB	N5-glutamine methyltransferase	-1.33503	5.67662	3.28e-08	1.06e-06
BW25113_2331	smrB	putative DNA endonuclease	-0.0826876	7.22299	0.457101	0.865131
BW25113_2332	yfcO	DUF2544 family putative outer membrane protein	-0.02794	9.32437	0.738463	0.959415
BW25113_2333	yfcP	putative fimbrial-like adhesin protein	0.0692616	8.8267	0.341652	0.794171
BW25113_2334	yfcQ	putative fimbrial-like adhesin protein	-0.0232705	7.58148	0.873612	1
BW25113_2335	yfcR	putative fimbrial-like adhesin protein	0.049886	7.84559	0.570637	0.90944
BW25113_2336	yfcS	putative periplasmic pilin chaperone	-0.0754087	7.52236	0.450294	0.862906
BW25113_2339	yfcV	putative fimbrial-like adhesin protein	-0.0431231	8.33312	0.627892	0.925108
BW25113_2340	sixA	phosphohistidine phosphatase	-0.167026	5.99085	0.367027	0.804254
BW25113_2341	fadJ	fused enoyl-CoA hydratase and epimerase and isomerase/3-hydroxyacyl-CoA dehydrogenase	0.0726029	8.11946	0.386685	0.828448
BW25113_2342	fadI	beta-ketoacyl-CoA thiolase, anaerobic, subunit	0.0499057	7.54522	0.642042	0.932979
BW25113_2343	yfcZ	UPF0381 family protein	0.134714	5.61103	0.501198	0.884831
BW25113_2344	fadL	long-chain fatty acid outer membrane transporter	-0.13133	8.36535	0.164633	0.614247
BW25113_2346	mlaA	ABC transporter maintaining OM lipid asymmetry, OM lipoprotein component	-0.805625	7.73612	4.52e-14	2.33e-12
BW25113_2347	yfdC	putative inner membrane protein	0.00543813	8.46885	0.994183	1
BW25113_2348	argW		-0.118885	3.33923	0.904605	1
BW25113_2349	intS	CPS-53 (KpLE1) prophage; putative prophage CPS-53 integrase	0.00787701	8.12324	0.979367	1
BW25113_2350	gtrA	CPS-53 (KpLE1) prophage; bactoprenol-linked glucose translocase (flippase)	-0.558856	7.42627	1.47e-05	0.000337099
BW25113_2351	gtrB	CPS-53 (KpLE1) prophage; bactoprenol glucosyl transferase	0.17423	10.1546	0.00600784	0.0711542
BW25113_2352	gtrS	serotype-specific glucosyl transferase, CPS-53 (KpLE1) prophage	-0.546801	6.08851	0.0015578	0.0234034
BW25113_2353	tfaS	pseudogene	0.0539152	8.75533	0.486186	0.88264
BW25113_2354	yfdK	CPS-53 (KpLE1) prophage; conserved protein	-0.0462794	7.08359	0.833797	0.995845
BW25113_2355	yfdL	pseudogene	-0.00114068	7.26976	1	1
BW25113_2356	yfdM	pseudogene	-0.0209099	5.95321	0.935164	1
BW25113_2357	yfdN	CPS-53 (KpLE1) prophage; uncharacterized protein	-0.0454326	6.1441	0.849597	0.997294
BW25113_2358	oweS	pseudogene	-0.113376	7.12365	0.310881	0.778026
BW25113_2359	yfdP	CPS-53 (KpLE1) prophage; uncharacterized protein	-0.0393212	7.33581	0.755968	0.970746
BW25113_2360	yfdQ	CPS-53 (KpLE1) prophage; uncharacterized protein	0.0629775	7.9858	0.443609	0.855959
BW25113_2361	yfdR	CPS-53 (KpLE1) prophage; conserved protein	0.110597	9.31347	0.120224	0.520124
BW25113_2362	yfdS	CPS-53 (KpLE1) prophage; uncharacterized protein	-0.0245633	7.28588	0.851267	0.997294
BW25113_2363	yfdT	CPS-53 (KpLE1) prophage; uncharacterized protein	0.0409018	6.88748	0.731533	0.959415
BW25113_2364	dsdC	dsd operon activator; autorepressor	-0.0828755	7.31723	0.575654	0.912971
BW25113_2365	dsdX	D-serine transporter	0.0411697	8.52386	0.598593	0.919881
BW25113_2366	dsdA	D-serine dehydratase	-0.588197	7.12094	3.02e-06	7.39e-05
BW25113_2367	emrY	putative multidrug efflux system	0.20189	6.49676	0.155314	0.596356
BW25113_2368	emrK	EmrKY-TolC multidrug resistance efflux pump, membrane fusion protein component	-0.0972756	7.22541	0.442005	0.855002
BW25113_2369	evgA	response regulator in two-component regulatory system with EvgS	-0.144088	8.28254	0.0980546	0.472056
BW25113_2370	evgS	hybrid sensory histidine kinase in two-component regulatory system with EvgA	-0.119526	9.29989	0.0887981	0.444737
BW25113_2371	yfdE	acetyl-CoA:oxalate CoA-transferase	-0.120208	7.21254	0.339457	0.79255
BW25113_2372	yfdV	putative transporter	0.0177397	6.36202	0.921159	1
BW25113_2373	oxc	oxalyl CoA decarboxylase, ThDP-dependent	-0.023145	8.73691	0.741888	0.959929
BW25113_2374	frc	formyl-CoA transferase, NAD(P)-binding	-0.00774025	8.82717	0.924863	1
BW25113_2375	yfdX	uncharacterized protein	-0.293014	6.386	0.0561876	0.332731
BW25113_2376	ypdI	putative lipoprotein involved in colanic acid biosynthesis	-0.164587	5.47343	0.431622	0.855002
BW25113_2377	yfdY	DUF2545 family putative inner membrane protein	0.0729529	4.68285	0.791744	0.986741
BW25113_2378	lpxP	palmitoleoyl-acyl carrier protein (ACP)-dependent acyltransferase	-0.241967	7.49442	0.0266019	0.20867
BW25113_2379	alaC	valine-pyruvate aminotransferase 3	0.0179609	7.63243	0.901378	1
BW25113_2380	ypdA	sensor kinase regulating yhjX; pyruvate-responsive YpdAB two-component system	0.135206	7.8176	0.181824	0.635645
BW25113_2381	ypdB	response regulator activating yhjX; pyruvate-responsive YpdAB two-component system	0.0742254	6.59583	0.624703	0.924231
BW25113_2382	ypdC	putative DNA-binding protein	-0.320164	7.0723	0.0180035	0.161753
BW25113_2383	fryA	putative PTS enzyme, Hpr component/enzyme I component/enzyme IIA component	0.150012	8.20407	0.11386	0.511521
BW25113_2384	ypdE	aminopeptidase	-0.127629	7.39661	0.320308	0.783275
BW25113_2385	ypdF	Xaa-Pro aminopeptidase	0.0245901	7.52489	0.852374	0.997294
BW25113_2386	fryC	putative enzyme IIC component of PTS	-0.0217614	7.98554	0.784702	0.98137
BW25113_2387	fryB	putative enzyme IIB component of PTS	0.244403	5.30927	0.266277	0.741773
BW25113_2388	glk	glucokinase	-0.106844	7.30136	0.3025	0.772965
BW25113_2389	yfeO	putative ion channel protein	-0.016177	8.26546	0.819897	0.992747
BW25113_2390	ypeC	DUF2502 family putative periplasmic protein	-0.335835	5.02156	0.170979	0.621024
BW25113_2392	mntH	manganese/divalent cation transporter	-0.0971894	7.28383	0.405009	0.847555
BW25113_2393	nupC	nucleoside (except guanosine) transporter	0.306398	7.20103	0.00377236	0.0487126
BW25113_2395	yfeA	putative diguanylate cyclase	0.0266983	8.95756	0.802947	0.991652
BW25113_2396	alaX		-0.900053	2.64279	0.13879	0.56526
[truncated: 1,862 more rows]

## Sheet: 6.25 μg per ml benzypenicillin
locus_tag	gene_name	function	logFC	logCPM	PValue	q.value
BW25113_0001	thrL	thr operon leader peptide	0.130781	5.56293	0.565616	0.903111
BW25113_0002	thrA	Bifunctional aspartokinase/homoserine dehydrogenase 1	0.0575272	9.49976	0.321254	0.77681
BW25113_0003	thrB	homoserine kinase	-0.0772082	8.1628	0.339577	0.787377
BW25113_0004	thrC	L-threonine synthase	-0.0310326	8.44143	0.761723	0.967933
BW25113_0005	yaaX	DUF2502 family putative periplasmic protein	0.0694085	6.21323	0.660917	0.93622
BW25113_0006	yaaA	peroxide resistance protein, lowers intracellular iron	-0.0414207	7.88306	0.730286	0.961126
BW25113_0007	yaaJ	putative transporter	-0.154527	8.61222	0.112343	0.521448
BW25113_0008	talB	transaldolase B	-0.0231409	8.96624	0.753466	0.967501
BW25113_0009	mog	molybdochelatase incorporating molybdenum into molybdopterin	-0.124258	7.34863	0.265585	0.718725
BW25113_0010	satP	succinate-acetate transporter	0.163283	7.55736	0.127425	0.560261
BW25113_0011	yaaW	UPF0174 family protein	0.0553953	7.64953	0.572461	0.905786
BW25113_0013	yaaI	UPF0412 family protein	0.205944	7.67063	0.0339751	0.290128
BW25113_0014	dnaK	chaperone Hsp70, with co-chaperone DnaJ	-0.284478	3.98665	0.463744	0.861388
BW25113_0015	dnaJ	chaperone Hsp40, DnaK co-chaperone	-0.504321	8.20005	6.62103e-07	2.83674e-05
BW25113_0018	mokC	regulatory protein for HokC, overlaps CDS of hokC	-0.14549	7.77934	0.103148	0.506098
BW25113_0019	nhaA	sodium-proton antiporter	-0.321464	7.56251	0.00169536	0.0369339
BW25113_0020	nhaR	transcriptional activator of nhaA	0.0198621	8.51002	0.773982	0.967933
BW25113_0024	yaaY	uncharacterized protein	-0.699498	6.08949	0.000283662	0.00804265
BW25113_0028	fkpB	FKBP-type peptidyl-prolyl cis-trans isomerase (rotamase)	-0.087316	6.57465	0.559319	0.902001
BW25113_0030	rihC	ribonucleoside hydrolase 3	-0.0657226	7.70198	0.597115	0.912445
BW25113_0032	carA	carbamoyl phosphate synthetase small subunit, glutamine amidotransferase	-0.131299	7.21923	0.270069	0.722753
BW25113_0033	carB	carbamoyl-phosphate synthase large subunit	-0.414335	8.3978	6.59785e-07	2.83674e-05
BW25113_0034	caiF	cai operon transcriptional activator	-0.15471	8.41823	0.12865	0.561806
BW25113_0035	caiE	stimulator of CaiD and CaiB enzyme activities	0.0897566	7.31179	0.423137	0.846421
BW25113_0036	caiD	carnitinyl-CoA dehydratase	-0.111207	7.9445	0.241229	0.697569
BW25113_0037	caiC	putative crotonobetaine/carnitine-CoA ligase	-0.139367	8.77448	0.0394802	0.314536
BW25113_0038	caiB	crotonobetainyl CoA:carnitine CoA transferase	0.100056	8.45706	0.258583	0.711874
BW25113_0039	caiA	crotonobetaine reductase subunit II, FAD-binding	0.0594693	8.30721	0.460421	0.861388
BW25113_0040	caiT	putative transporter	0.0947232	9.55962	0.103382	0.506098
BW25113_0041	fixA	anaerobic carnitine reduction putative electron transfer flavoprotein subunit	0.00449026	7.99444	1	1
BW25113_0042	fixB	putative electron transfer flavoprotein, NAD/FAD-binding domain and ETFP adenine nucleotide-binding domain-like protein	-0.155815	7.84712	0.0815012	0.456869
BW25113_0043	fixC	putative oxidoreductase	-0.117834	7.43345	0.264752	0.718725
BW25113_0044	fixX	putative 4Fe-4S ferredoxin-type protein	-0.176687	5.85955	0.486792	0.871746
BW25113_0045	yaaU	putative transporter	0.0353308	8.17068	0.643636	0.930513
BW25113_0046	kefF	potassium-efflux system ancillary protein for KefC, glutathione-regulated; quinone oxidoreductase, FMN-dependent	0.173357	7.67985	0.0729906	0.437717
BW25113_0047	kefC	potassium:proton antiporter	-0.151486	8.69565	0.0452692	0.33886
BW25113_0049	apaH	diadenosine tetraphosphatase	-0.185838	6.00552	0.422164	0.846421
BW25113_0050	apaG	protein associated with Co2+ and Mg2+ efflux	-0.0597553	6.89038	0.636375	0.927737
BW25113_0051	rsmA	16S rRNA m(6)A1518, m(6)A1519 dimethyltransferase, SAM-dependent	-0.205269	6.88775	0.200894	0.654817
BW25113_0052	pdxA	4-hydroxy-L-threonine phosphate dehydrogenase, NAD-dependent	0.596254	3.00178	0.212927	0.672398
BW25113_0055	djlA	membrane-anchored DnaK co-chaperone, DNA-binding protein	-0.0126039	8.71415	0.900084	1
BW25113_0058	rluA	dual specificity 23S rRNA pseudouridine(746), tRNA pseudouridine(32) synthase, SAM-dependent	-0.00872832	7.93028	0.966936	1
BW25113_0059	rapA	RNA polymerase remodeling/recycling factor ATPase; RNA polymerase-associated, ATP-dependent RNA translocase	-1.39364	9.17509	6.24305e-88	1.60488e-85
BW25113_0060	polB	DNA polymerase II	-0.0061685	9.56983	0.935465	1
BW25113_0061	araD	pseudogene	0.0964296	7.62551	0.357579	0.799604
BW25113_0064	araC	ara regulon transcriptional activator; autorepressor	-0.0113645	7.94174	0.860854	0.990257
BW25113_0065	yabI	DedA family inner membrane protein	0.0892594	7.50581	0.38256	0.816354
BW25113_0066	thiQ	thiamine, thiamine pyrophosphate ABC transporter ATPase; ThiBPQ thiamine, thiamine pyrophosphate importer	-0.0658314	7.41152	0.510605	0.882344
BW25113_0067	thiP	thiamine, thiamine pyrophosphate ABC transporter permease; ThiBPQ thiamine, thiamine pyrophosphate importer	-0.0180687	9.06074	0.822095	0.980252
BW25113_0068	thiB	thiamine-, thiamine pyrophosphate-, thiamine monophosphate-binding ABC transporter periplasmic protein; ThiBPQ thiamine, thiamine pyrophosphate importer	-0.0849158	8.08992	0.397523	0.824485
BW25113_0069	sgrR	transcriptional DNA-binding transcriptional activator of sgrS sRNA	0.0341282	9.12628	0.654406	0.935628
BW25113_0070	setA	broad specificity sugar efflux system	0.0456557	9.03991	0.563834	0.903111
BW25113_0071	leuD	3-isopropylmalate dehydratase small subunit	0.0458705	7.92056	0.681126	0.944757
BW25113_0072	leuC	3-isopropylmalate dehydratase large subunit	0.0874133	8.89188	0.209311	0.667458
BW25113_0073	leuB	3-isopropylmalate dehydrogenase, NAD(+)-dependent	-0.0557511	8.26907	0.472983	0.868487
BW25113_0074	leuA	2-isopropylmalate synthase	-0.0385429	8.81563	0.550288	0.897908
BW25113_0075	leuL	leu operon leader peptide	0.0428895	9.10329	0.478862	0.87056
BW25113_0076	leuO	global transcription factor	-0.0472666	9.62719	0.438889	0.855532
BW25113_0077	ilvI	acetolactate synthase 3 large subunit	-0.0740651	9.77478	0.230808	0.686279
BW25113_0078	ilvH	acetolactate synthase 3, small subunit, valine-sensitive	-0.0828056	8.08459	0.424824	0.847255
BW25113_0080	cra	transcriptional repressor-activator for carbon metabolism	-0.0256812	6.55521	0.917363	1
BW25113_0081	mraZ	RsmH methytransferase inhibitor	-0.234462	6.26882	0.149597	0.595916
BW25113_0082	rsmH	16S rRNA m(4)C1402 methyltransferase, SAM-dependent	-0.88204	5.28039	0.000757943	0.0191475
BW25113_0092	ddlB	D-alanine:D-alanine ligase	-0.0399344	6.93701	0.815731	0.978811
BW25113_0093	ftsQ	divisome assembly protein, membrane anchored protein involved in growth of wall at septum	-0.497088	3.76552	0.175409	0.621748
BW25113_0095	ftsZ	GTP-binding tubulin-like cell division protein	-0.754442	2.83854	0.170474	0.620346
BW25113_0097	secM	regulator of secA translation	-0.0594166	3.39555	1	1
BW25113_0099	mutT	nucleoside triphosphate pyrophosphohydrolase, marked preference for dGTP	-0.134983	6.31561	0.471137	0.868303
BW25113_0101	yacG	DNA gyrase inhibitor	-0.63841	4.08524	0.0496888	0.356134
BW25113_0102	zapD	FtsZ stabilizer	-0.0927508	6.75732	0.514786	0.884194
BW25113_0104	guaC	GMP reductase	-0.120594	7.81678	0.233703	0.688344
BW25113_0106	hofC	assembly protein in type IV pilin biogenesis, transmembrane protein	-0.140489	8.15812	0.0770669	0.448157
BW25113_0107	hofB	T2SE secretion family protein; P-loop ATPase superfamily protein	0.00641459	8.38036	0.892923	0.998582
BW25113_0108	ppdD	putative prepilin peptidase-dependent pilin	-0.0154379	6.53118	0.947351	1
BW25113_0109	nadC	quinolinate phosphoribosyltransferase	-0.108369	7.23883	0.391013	0.822108
BW25113_0110	ampD	1,6-anhydro-N-acetylmuramyl-L-alanine amidase, Zn-dependent; murein amidase	-0.149642	6.91619	0.244727	0.697569
BW25113_0111	ampE	ampicillin resistance inner membrane protein; putative signaling protein in beta-lactamase regulation	0.118148	8.12758	0.146828	0.591808
BW25113_0112	aroP	aromatic amino acid transporter	-0.192301	8.88696	0.00913597	0.131402
BW25113_0113	pdhR	pyruvate dehydrogenase complex repressor; autorepressor	0.068981	6.9336	0.578295	0.906097
BW25113_0114	aceE	pyruvate dehydrogenase, decarboxylase component E1, thiamine triphosphate-binding	0.27296	3.94606	0.408913	0.837159
BW25113_0115	aceF	pyruvate dehydrogenase, dihydrolipoyltransacetylase component E2	-0.83334	2.99793	0.110441	0.51934
BW25113_0117	yacH	uncharacterized protein	-0.0410047	8.93238	0.551121	0.897908
BW25113_0118	acnB	bifunctional aconitate hydratase 2/2-methylisocitrate dehydratase	-0.0168522	4.19696	1	1
BW25113_0119	yacL	UPF0231 family protein	0.0876789	7.12099	0.532933	0.890361
BW25113_0120	speD	S-adenosylmethionine decarboxylase	-0.0233038	8.05546	0.760905	0.967933
BW25113_0121	speE	spermidine synthase (putrescine aminopropyltransferase)	-0.297859	7.52368	0.0169034	0.194407
BW25113_0122	yacC	PulS_OutS family protein	0.0235395	6.82629	0.838279	0.985224
BW25113_0123	cueO	multicopper oxidase (laccase)	0.0972103	8.38541	0.271059	0.722906
BW25113_0124	gcd	glucose dehydrogenase	0.00676167	9.6793	0.916815	1
BW25113_0125	hpt	hypoxanthine phosphoribosyltransferase	0.187571	6.23293	0.227845	0.684964
BW25113_0127	yadG	putative ABC superfamily transporter ATP-binding subunit	0.00741557	7.53706	0.983276	1
BW25113_0128	yadH	inner membrane putative ABC superfamily transporter permease	-0.0849483	7.62433	0.446555	0.857689
BW25113_0129	yadI	putative PTS Enzyme IIA	-0.0145418	7.02323	0.850989	0.988162
BW25113_0130	yadE	putative polysaccharide deacetylase lipoprotein	0.0134424	8.3146	0.911643	1
BW25113_0131	panD	aspartate 1-decarboxylase	-0.138848	5.63717	0.651722	0.934558
BW25113_0132	yadD	transposase_31 family protein	-0.0924011	8.26086	0.242097	0.697569
BW25113_0133	panC	pantothenate synthetase	0.0846051	7.44246	0.412475	0.838486
BW25113_0134	panB	3-methyl-2-oxobutanoate hydroxymethyltransferase	0.175937	7.94955	0.0753803	0.444914
BW25113_0135	yadC	putative fimbrial-like adhesin protein	-0.00851105	9.44025	0.901966	1
BW25113_0136	yadK	putative fimbrial-like adhesin protein	0.444131	5.87861	0.0116023	0.152691
BW25113_0137	yadL	putative fimbrial-like adhesin protein	0.0949322	7.60669	0.319727	0.77681
BW25113_0138	yadM	putative fimbrial-like adhesin protein	0.0799331	6.44296	0.640456	0.929406
BW25113_0139	htrE	putative outer membrane usher protein	-0.0475668	11.0957	0.328927	0.779507
BW25113_0140	yadV	putative periplasmic pilin chaperone	-0.03451	9.38398	0.600586	0.913915
BW25113_0141	yadN	putative fimbrial-like adhesin protein	0.296231	6.04245	0.0728426	0.43751
BW25113_0142	folK	2-amino-4-hydroxy-6-hydroxymethyldihyropteridine pyrophosphokinase	-0.0469463	4.61647	1	1
BW25113_0143	pcnB	poly(A) polymerase	-0.236954	7.16407	0.0841516	0.463541
BW25113_0144	gluQ	glutamyl-Q tRNA(Asp) synthetase	0.0443349	7.51095	0.676473	0.944732
BW25113_0145	dksA	transcriptional regulator of rRNA transcription, DnaK suppressor protein	-0.355939	6.25366	0.0235239	0.239335
BW25113_0146	sfsA	sugar fermentation stimulation protein A	-0.127134	8.64594	0.072278	0.435475
BW25113_0147	ligT	2'-5' RNA ligase	0.195913	7.16772	0.106182	0.513726
BW25113_0148	hrpB	putative ATP-dependent helicase	0.0769095	9.52902	0.18472	0.632013
BW25113_0149	mrcB	fused glycosyl transferase and transpeptidase	-3.83963	6.33273	3.52675e-56	5.03673e-54
BW25113_0150	fhuA	ferrichrome outer membrane transporter	-0.0561319	9.6676	0.378519	0.812948
BW25113_0151	fhuC	iron-hydroxamate transporter subunit	0.169093	7.8987	0.0937549	0.486567
BW25113_0152	fhuD	iron-hydroxamate transporter subunit	-0.00875763	7.68179	0.95331	1
BW25113_0153	fhuB	fused iron-hydroxamate transporter subunits of ABC superfamily: membrane components	-0.0117411	8.85943	0.909868	1
BW25113_0155	clcA	H(+)/Cl(-) exchange transporter	0.129762	9.06612	0.0404879	0.317966
BW25113_0157	yadS	UPF0126 family inner membrane protein	-0.0543128	7.1111	0.605691	0.917135
BW25113_0158	btuF	vitamin B12 transporter subunit: periplasmic-binding component of ABC superfamily	-0.0199257	6.89687	0.846542	0.987473
BW25113_0160	dgt	deoxyguanosine triphosphate triphosphohydrolase	0.0399211	10.8656	0.460903	0.861388
BW25113_0161	degP	serine endoprotease (protease Do), membrane-associated	-0.406798	7.08137	0.00397852	0.0752018
BW25113_0162	cdaR	carbohydrate diacid regulon transcriptional regulator; autoregulator	0.114868	8.19811	0.205195	0.660965
BW25113_0163	yaeH	UPF0325 family protein	-0.214394	6.73005	0.128566	0.561806
BW25113_0164	yaeI	phosphodiesterase with model substrate bis-pNPP	0.0549758	8.01795	0.573748	0.905786
BW25113_0167	glnD	uridylyltransferase	-0.0378762	6.11639	0.903806	1
BW25113_0178	skp	periplasmic chaperone	-3.65332	4.70885	1.01568e-19	7.83291e-18
BW25113_0183	rnhB	ribonuclease HII, degrades RNA of DNA-RNA hybrids	0.0711209	5.24781	0.825483	0.980252
BW25113_0186	ldcC	lysine decarboxylase 2, constitutive	-0.0616356	8.36745	0.429819	0.850417
BW25113_0187	yaeR	putative lyase	-0.163503	6.02723	0.338919	0.786786
BW25113_0188	tilS	tRNA(Ile)-lysidine synthetase	0.435062	3.6922	0.266328	0.718725
BW25113_0189	rof	modulator of Rho-dependent transcription termination	0.270306	5.46192	0.176468	0.621748
BW25113_0190	yaeQ	PDDEXK superfamily protein	0.247666	6.25273	0.102745	0.506098
BW25113_0191	arfB	alternative stalled-ribosome rescue factor B; peptidyl-tRNA hydrolase, ribosome-attached	0.137851	6.62355	0.430864	0.850817
BW25113_0192	nlpE	lipoprotein involved with copper homeostasis and adhesion	-0.0949212	7.92126	0.280799	0.734074
BW25113_0193	yaeF	putative lipoprotein	-0.0329973	7.63418	0.789095	0.97
BW25113_0195	tsaA	tRNA-Thr(GGU) m(6)t(6)A37 methyltransferase, SAM-dependent	-0.187397	7.45308	0.0896899	0.477191
BW25113_0196	rcsF	putative outer membrane protein	-0.0458747	7.37373	0.627366	0.924034
BW25113_0197	metQ	DL-methionine transporter subunit	-0.345336	7.12497	0.00608789	0.101623
BW25113_0198	metI	DL-methionine transporter subunit	0.142331	7.78783	0.128979	0.562194
BW25113_0199	metN	DL-methionine transporter subunit	0.0620359	8.12818	0.497257	0.87618
BW25113_0204	rrlH		0.920581	3.88672	0.00526055	0.0926241
BW25113_0207	dkgB	2,5-diketo-D-gluconate reductase B	-0.0698268	5.89943	0.720898	0.958984
BW25113_0208	yafC	LysR family putative transcriptional regulator	-0.0712326	6.17285	0.676719	0.944732
BW25113_0209	yafD	endo/exonuclease/phosphatase family protein	-0.113089	6.62314	0.484216	0.871746
BW25113_0210	yafE	putative S-adenosyl-L-methionine-dependent methyltransferase	-0.0656506	6.79287	0.66099	0.93622
BW25113_0211	mltD	putative membrane-bound lytic murein transglycosylase D	-0.186199	7.81147	0.0352877	0.296836
BW25113_0212	gloB	hydroxyacylglutathione hydrolase	-0.0216275	6.16869	0.935732	1
BW25113_0213	yafS	putative S-adenosyl-L-methionine-dependent methyltransferase	-0.00107107	6.08692	0.945605	1
BW25113_0214	rnhA	ribonuclease HI, degrades RNA of DNA-RNA hybrids	-0.836457	4.79757	0.00130646	0.0294604
BW25113_0217	yafT	lipoprotein	-0.0919341	6.55296	0.525899	0.88949
BW25113_0218	yafU	pseudogene	-0.299596	6.35526	0.0457404	0.340492
BW25113_0219	yafV	putative NAD(P)-binding C-N hydrolase family amidase	-0.0417097	7.27719	0.744776	0.966049
BW25113_0220	ivy	inhibitor of c-type lysozyme, periplasmic	-0.0614847	7.69389	0.527466	0.88949
BW25113_0221	fadE	acyl coenzyme A dehydrogenase	-0.0727625	8.70158	0.347326	0.792948
BW25113_0223	yafJ	putative amidotransfease	0.0566334	7.64599	0.586683	0.908163
BW25113_0224	yafK	L,D-transpeptidase-related protein	0.0947112	8.22301	0.228121	0.684964
BW25113_0225	yafQ	translation inhibitor toxin of toxin-antitoxin pair YafQ/DinJ	0.129594	6.80022	0.327046	0.777913
BW25113_0226	dinJ	antitoxin of YafQ-DinJ toxin-antitoxin system	-0.0303916	7.04828	0.794332	0.97113
BW25113_0227	yafL	putative lipoprotein and C40 family peptidase	0.29167	7.23104	0.0112746	0.149913
BW25113_0228	rayT	RAYT REP element-mobilizing transposase; TnpA(REP)	0.128231	7.65426	0.16792	0.617845
BW25113_0229	lfhA	pseudogene	-0.218633	8.51236	0.0027485	0.0564108
BW25113_0230	lafU	pseudogene	0.0514173	6.97012	0.68328	0.946723
BW25113_0231	dinB	DNA polymerase IV	0.0498106	7.31091	0.604681	0.916973
BW25113_0233	yafO	mRNA interferase toxin of the YafO-YafN toxin-antitoxin system	-0.197038	6.83806	0.165676	0.61387
BW25113_0235	ykfJ	pseudogene	-0.0449909	7.67989	0.708755	0.956988
BW25113_0236	prfH	pseudogene	0.0748681	7.64228	0.436114	0.854818
BW25113_0237	pepD	aminoacyl-histidine dipeptidase (peptidase D)	-0.213579	8.08719	0.0292606	0.272988
BW25113_0238	gpt	xanthine phosphoribosyltransferase; xanthine-guanine phosphoribosyltransferase	0.0493804	7.46132	0.71509	0.957599
BW25113_0239	frsA	fermentation-respiration switch protein; PTS Enzyme IIA(Glc)-binding protein; pNP-butyrate esterase activity	-0.12617	8.48775	0.110197	0.51883
BW25113_0240	crl	RNA polymerase holoenzyme assembly factor crl	-0.233069	8.55129	0.00695683	0.110849
BW25113_0241	phoE	outer membrane phosphoporin protein E	-0.0282576	9.63348	0.628941	0.924845
BW25113_0242	proB	gamma-glutamate kinase	-0.00481607	7.35572	0.965146	1
BW25113_0243	proA	gamma-glutamylphosphate reductase	-0.146117	7.3694	0.270394	0.722753
BW25113_0245	ykfI	CP4-6 prophage; toxin of the YkfI-YafW toxin-antitoxin system	0.0527677	6.87168	0.717807	0.957599
BW25113_0246	yafW	CP4-6 prophage; antitoxin of the YkfI-YafW toxin-antitoxin system	0.31389	7.43784	0.00492755	0.0887881
BW25113_0247	ykfG	CP4-6 prophage; RadC-like JAB domain protein	0.0313206	7.39734	0.757355	0.967933
BW25113_0248	yafX	CP4-6 prophage; uncharacterized protein	0.250722	7.50394	0.0171417	0.194407
BW25113_0249	ykfF	CP4-6 prophage; uncharacterized protein	-0.0418205	6.24453	0.767386	0.967933
BW25113_0250	ykfB	CP4-6 prophage; uncharacterized protein	0.0134056	7.67485	0.927282	1
BW25113_0251	yafY	lipoprotein, inner membrane; overproduction stimulates degP expression; CP4-6 prophage	-0.163963	6.92267	0.351811	0.798642
BW25113_0252	yafZ	CP4-6 prophage; conserved protein	-0.0560298	7.98731	0.515607	0.884806
BW25113_0253	ykfA	CP4-6 prophage; putative GTP-binding protein	0.0336983	8.86007	0.738355	0.963219
BW25113_0254	perR	CP4-6 prophage; putative DNA-binding transcriptional regulator	0.230459	7.98348	0.00719274	0.113205
BW25113_0256	insI1	IS30 transposase	0.0417921	5.23667	0.955642	1
BW25113_0258	ykfC	pseudogene	0.0813951	8.64927	0.284316	0.737614
BW25113_0260	mmuP	CP4-6 prophage; putative S-methylmethionine transporter	0.0295882	8.39173	0.651072	0.934558
BW25113_0261	mmuM	CP4-6 prophage; S-methylmethionine:homocysteine methyltransferase	0.0573309	7.91901	0.622559	0.922398
BW25113_0262	afuC	CP4-6 prophage; putative ferric transporter subunit	-0.190784	8.39542	0.0132679	0.162416
BW25113_0263	afuB	pseudogene	-0.0406746	6.42784	0.828382	0.981518
BW25113_0266	yagB	pseudogene	0.133471	7.53536	0.217981	0.680043
BW25113_0267	yagA	CP4-6 prophage; putative DNA-binding transcriptional regulator	0.0206386	8.68002	0.822074	0.980252
BW25113_0268	yagE	2-keto-3-deoxy gluconate (KDG) aldolase; CP4-6 prophage	0.189202	7.83449	0.0736807	0.43948
BW25113_0269	yagF	CP4-6 prophage; dehydratase family protein	-0.014745	8.37572	0.925619	1
BW25113_0270	yagG	CP4-6 prophage; putative sugar transporter	0.147518	9.16944	0.0197689	0.214729
BW25113_0271	yagH	CP4-6 prophage; putative xylosidase/arabinosidase	-0.0583598	9.20331	0.360216	0.799604
BW25113_0272	yagI	CP4-6 prophage; putative DNA-binding transcriptional regulator	0.0406246	8.08047	0.577741	0.905966
BW25113_0273	argF	ornithine carbamoyltransferase 2, chain F; CP4-6 prophage	0.0870341	8.15941	0.264056	0.718601
BW25113_0276	yagJ	pseudogene	-0.00438994	8.6941	0.997429	1
BW25113_0277	yagK	CP4-6 prophage; conserved protein	-0.00345724	10.0233	0.965889	1
BW25113_0278	yagL	CP4-6 prophage; DNA-binding protein	0.112687	6.98572	0.338002	0.786564
BW25113_0280	yagN	CP4-6 prophage; uncharacterized protein	-0.135608	7.80451	0.131619	0.566563
BW25113_0281	intF	CP4-6 prophage; putative phage integrase	0.0602729	8.79951	0.394645	0.822559
BW25113_0283	paoD	moco insertion factor for PaoABC aldehyde oxidoreductase	0.100441	8.31141	0.243803	0.697569
BW25113_0284	paoC	PaoABC aldehyde oxidoreductase, Moco-containing subunit	-0.00233625	9.2392	0.931549	1
BW25113_0285	paoB	PaoABC aldehyde oxidoreductase, FAD-containing subunit	-0.0510349	8.46698	0.446164	0.857689
BW25113_0286	paoA	PaoABC aldehyde oxidoreductase, 2Fe-2S subunit	-0.0677507	8.12192	0.389441	0.821491
BW25113_0287	yagU	DUF1440 family inner membrane protein	0.150511	9.87029	0.0111391	0.149616
BW25113_0288	ykgJ	UPF0153 cysteine cluster protein	0.0688033	9.26761	0.330485	0.781329
BW25113_0289	ecpE	ECP production pilus chaperone	0.0604013	8.01334	0.454789	0.861329
BW25113_0290	ecpD	polymerized tip adhesin of ECP fibers	-0.0182252	9.10575	0.796669	0.972138
BW25113_0291	ecpC	ECP production outer membrane protein	0.00510717	9.77168	0.953085	1
BW25113_0292	ecpB	ECP production pilus chaperone	0.0705303	7.38007	0.58675	0.908163
BW25113_0293	ecpA	ECP pilin	-0.104786	8.35771	0.191115	0.639149
BW25113_0294	ecpR	putative transcriptional regulator for the ecp operon	0.378777	4.86919	0.198358	0.650464
BW25113_0295	ykgL	uncharacterized protein	-0.0169604	6.53996	0.873128	0.993007
BW25113_0296	ykgM	50S ribosomal protein L31 type B; alternative L31 utilized during zinc limitation	-0.0166274	7.41908	0.917729	1
BW25113_0297	eaeH	pseudogene	0.117958	8.44502	0.155335	0.603059
BW25113_0300	ykgA	pseudogene	0.0787882	5.51619	0.727925	0.96093
BW25113_0301	rclC	reactive chlorine species (RCS) stress resistance inner membrane protein	0.0362123	8.24024	0.68853	0.948946
BW25113_0304	rclA	reactive chlorine stress species (RCS) resistance protein; pyridine nucleotide-dependent disulfide oxidoreductase family	0.067227	9.99252	0.284928	0.738041
BW25113_0305	rclR	reactive chlorine species (RCS)-specific activator of the rcl genes	0.0131763	9.47671	0.799039	0.973272
BW25113_0306	ykgE	cysteine-rich LutA family protein; putative electron transport chain YkgEFG component	-0.0317971	8.9695	0.633674	0.926194
BW25113_0307	ykgF	ferridoxin-like LutB family protein; putative electron transport chain YkgEFG component	0.126279	8.55239	0.0887728	0.475299
BW25113_0308	ykgG	LutC family protein; putative electron transport chain YkgEFG component	-0.0115458	7.8981	0.840354	0.985224
BW25113_0311	betA	choline dehydrogenase, a flavoprotein	0.192124	8.60626	0.00935336	0.131402
BW25113_0312	betB	betaine aldehyde dehydrogenase, NAD-dependent	0.116702	8.20931	0.152265	0.600234
BW25113_0313	betI	choline-inducible betIBA-betT divergent operon transcriptional repressor	-0.00907548	7.08243	1	1
BW25113_0314	betT	choline transporter of high affinity	0.00234719	8.89353	0.983928	1
BW25113_0315	yahA	c-di-GMP-specific phosphodiesterase	0.0414659	10.9113	0.356306	0.798787
BW25113_0316	yahB	putative DNA-bindng transcriptional regulator	0.0449271	9.52946	0.49197	0.874207
BW25113_0317	yahC	putative inner membrane protein	-0.00725774	7.48754	0.914785	1
BW25113_0318	yahD	ankyrin repeat protein	-0.110276	7.51252	0.378283	0.812948
BW25113_0319	yahE	DUF2877 family protein	0.128809	7.85764	0.153794	0.600234
BW25113_0320	yahF	putative NAD(P)-binding succinyl-CoA synthase	0.0778042	8.31853	0.380143	0.815645
BW25113_0321	yahG	DUF1116 family protein	-0.112037	8.70911	0.103153	0.506098
BW25113_0323	yahI	carbamate kinase-like protein	-0.0453149	7.67699	0.599449	0.913266
BW25113_0324	yahJ	putative metallo-dependent hydrolase domain deaminase	0.234661	8.4735	0.00078933	0.0196365
BW25113_0325	yahK	aldehyde reductase, NADPH-dependent, Zn-containing, broad specificity	-0.00962412	8.84216	0.940664	1
BW25113_0326	yahL	uncharacterized protein	0.0652565	4.95237	0.759798	0.967933
BW25113_0327	yahM	uncharacterized protein	0.0827748	7.6185	0.393936	0.822559
BW25113_0328	yahN	amino acid exporter for proline, lysine, glutamate, homoserine	0.105067	9.62457	0.0780189	0.449016
BW25113_0329	yahO	periplasmic protein, function unknown, YhcN family	0.000613019	7.88379	0.949455	1
BW25113_0330	prpR	propionate catabolism operon regulatory protein	0.0405439	8.58649	0.561505	0.902904
BW25113_0331	prpB	2-methylisocitrate lyase	0.0590618	7.77231	0.53751	0.890361
BW25113_0333	prpC	2-methylcitrate synthase	0.00392135	7.5904	0.958023	1
BW25113_0334	prpD	2-methylcitrate dehydratase	-0.0617467	8.55979	0.388921	0.821291
BW25113_0335	prpE	propionate--CoA ligase	-0.00284149	8.86175	1	1
BW25113_0336	codB	cytosine transporter	0.129402	7.91134	0.169827	0.620127
BW25113_0337	codA	cytosine/isoguanine deaminase	0.151591	8.70624	0.0726728	0.43717
BW25113_0338	cynR	transcriptional activator of cyn operon; autorepressor	0.193355	7.25354	0.0963122	0.495173
BW25113_0339	cynT	carbonic anhydrase	-0.0852535	7.22922	0.453928	0.861065
BW25113_0340	cynS	cyanate aminohydrolase	0.101067	6.58549	0.47571	0.869444
BW25113_0341	cynX	putative cyanate transporter	-0.0600668	8.65747	0.387395	0.819417
BW25113_0342	lacA	thiogalactoside acetyltransferase	0.0768564	9.61876	0.165958	0.614141
BW25113_0343	lacY	lactose permease	0.100959	9.41146	0.0955426	0.492416
BW25113_0344	lacZ	pseudogene	-0.0767146	8.84974	0.277173	0.731352
BW25113_0345	lacI	DNA-binding transcriptional repressor	0.154112	7.95756	0.0843895	0.463541
BW25113_0346	mhpR	mhp operon transcriptional activator	0.113415	7.70691	0.249913	0.704123
BW25113_0347	mhpA	3-(3-hydroxyphenyl)propionate hydroxylase	-0.0403483	8.81956	0.555976	0.901358
BW25113_0348	mhpB	2,3-dihydroxyphenylpropionate 1,2-dioxygenase	-0.138972	7.95047	0.119416	0.539821
BW25113_0349	mhpC	pseudogene	0.102839	7.06845	0.392743	0.822559
BW25113_0350	mhpD	2-keto-4-pentenoate hydratase	-0.157185	7.84753	0.140199	0.582443
BW25113_0351	mhpF	acetaldehyde-CoA dehydrogenase II, NAD-binding	0.0601218	8.13025	0.519998	0.888791
BW25113_0352	mhpE	4-hyroxy-2-oxovalerate/4-hydroxy-2-oxopentanoic acid aldolase, class I	0.0971727	7.52118	0.385949	0.818236
BW25113_0353	mhpT	3-hydroxyphenylpropionic transporter	-0.165708	8.11045	0.04252	0.329231
BW25113_0354	yaiL	DUF2058 family protein	-0.0418963	8.06409	0.584323	0.907684
BW25113_0355	frmB	S-formylglutathione hydrolase	-0.0301938	7.96367	0.711935	0.957535
BW25113_0356	frmA	alcohol dehydrogenase class III/glutathione-dependent formaldehyde dehydrogenase	-0.0679057	8.22786	0.390533	0.821546
BW25113_0357	frmR	regulator protein that represses frmRAB operon	-0.0308229	6.42123	0.855017	0.989182
BW25113_0358	yaiO	outer membrane protein	0.0580962	9.55214	0.32722	0.777913
BW25113_0363	yaiP	putative family 2 glycosyltransferase	0.0226114	9.9139	0.689414	0.949082
BW25113_0364	yaiS	putative PIG-L family deacetylase	-0.093394	5.87385	0.588243	0.908759
BW25113_0365	tauA	taurine transporter subunit	-0.0708658	8.1151	0.40013	0.827737
BW25113_0366	tauB	taurine transporter subunit	0.0825105	7.51519	0.395066	0.822559
BW25113_0367	tauC	taurine transporter subunit	-0.117485	7.81616	0.281536	0.734994
BW25113_0368	tauD	taurine dioxygenase, 2-oxoglutarate-dependent	0.0721375	7.56029	0.519441	0.888626
BW25113_0369	hemB	5-aminolevulinate dehydratase (porphobilinogen synthase)	-0.369946	3.86796	0.284066	0.737614
BW25113_0375	yaiV	putative transcriptional regulator	-0.0644179	6.60104	0.633351	0.926129
BW25113_0376	ampH	D-alanyl-D-alanine-carboxypeptidase/endopeptidase; penicillin-binding protein; weak beta-lactamase	-0.00532381	9.32952	0.996247	1
BW25113_0377	sbmA	microcin B17 transporter	-0.0782981	8.18293	0.390453	0.821546
BW25113_0378	yaiW	putative lipoprotein	-0.00192582	8.06432	1	1
BW25113_0379	yaiY	DUF2755 family inner membrane protein	0.26989	6.03681	0.101727	0.506098
BW25113_0380	yaiZ	DUF2754 family putative inner membrane protein	0.0497854	6.85483	0.704457	0.956242
BW25113_0381	ddlA	D-alanine-D-alanine ligase A	0.0262412	7.81325	0.802187	0.974333
BW25113_0382	iraP	anti-RssB factor, RpoS stabilzer during Pi starvation; anti-adapter protein	-0.0794338	8.63374	0.34335	0.791102
BW25113_0383	phoA	bacterial alkaline phosphatase	0.104969	9.65004	0.0622432	0.406796
BW25113_0384	psiF	PsiF family protein	-0.16943	5.96015	0.434847	0.854818
BW25113_0385	yaiC	diguanylate cyclase, cellulose regualtor	0.00564449	8.13682	0.951243	1
BW25113_0386	proC	pyrroline-5-carboxylate reductase, NAD(P)-binding	-0.99799	3.55479	0.0217963	0.227153
BW25113_0387	yaiI	UPF0178 family protein	0.0129103	7.17606	0.924171	1
BW25113_0388	aroL	shikimate kinase II	0.0648252	6.93222	0.584232	0.907684
BW25113_0389	yaiA	OxyR-regulated conserved protein	-0.367165	5.52996	0.086027	0.466298
BW25113_0390	aroM	AroM family protein	0.00341851	7.39022	1	1
BW25113_0391	yaiE	UPF0345 family protein	-0.00951813	8.3918	0.842293	0.9857
BW25113_0392	ykiA	pseudogene	-0.0120839	9.40882	0.884763	0.996021
BW25113_0393	rdgC	nucleoid-associated ssDNA and dsDNA binding protein; competitive inhibitor of RecA function	0.139494	7.85935	0.233624	0.688344
BW25113_0394	mak	manno(fructo)kinase	0.163986	8.00645	0.0495084	0.355501
BW25113_0396	araJ	arabinose-inducible putative transporter, MFS family	0.0635119	10.0019	0.342318	0.790012
BW25113_0397	sbcC	exonuclease, dsDNA, ATP-dependent	-0.0120166	9.4439	0.832805	0.983267
BW25113_0398	sbcD	exonuclease, dsDNA, ATP-dependent	-0.0888178	8.386	0.397703	0.824485
BW25113_0399	phoB	response regulator in two-component regulatory system with PhoR (or CreC)	-0.0699619	7.56559	0.44074	0.855897
BW25113_0400	phoR	sensory histidine kinase in two-component regulatory system with PhoB	-0.157865	7.76592	0.0735237	0.43948
BW25113_0401	brnQ	branched-chain amino acid transport system 2 carrier protein; LIV-II transport system for Ile, Leu, and Val	-0.0326652	8.65683	0.628312	0.924687
BW25113_0402	proY	proline-specific permease	0.0801567	8.89634	0.212641	0.672398
BW25113_0403	malZ	maltodextrin glucosidase	0.0691676	8.50647	0.338969	0.786786
BW25113_0404	acpH	acyl carrier protein (ACP) phosphodiesterase; ACP hydrolyase	-0.0787197	6.61463	0.727409	0.960907
BW25113_0405	queA	S-adenosylmethionine:tRNA ribosyltransferase-isomerase	-0.0553798	7.53624	0.573361	0.905786
BW25113_0406	tgt	tRNA-guanine transglycosylase	-0.192285	7.5119	0.137402	0.57889
BW25113_0409	secF	SecYEG protein translocase auxillary subunit	-0.406249	3.14581	0.374314	0.809983
BW25113_0410	yajD	HNH nuclease family protein	0.150419	6.23644	0.332881	0.782165
BW25113_0411	tsx	nucleoside channel, receptor of phage T6 and colicin K	-0.167985	7.59044	0.10908	0.518035
BW25113_0412	yajI	putative lipoprotein	0.221835	7.40401	0.0627922	0.407054
BW25113_0413	nrdR	Nrd regulon repressor	-0.189317	4.70375	0.529417	0.889547
BW25113_0414	ribD	fused diaminohydroxyphosphoribosylaminopyrimidine deaminase and 5-amino-6-(5-phosphoribosylamino) uracil reductase	0.41578	4.00581	0.304678	0.760413
BW25113_0418	pgpA	phosphatidylglycerophosphatase A	0.213816	5.73868	0.31576	0.773495
BW25113_0419	yajO	2-carboxybenzaldehyde reductase	-0.147524	7.52924	0.174808	0.621748
BW25113_0422	xseB	exonuclease VII small subunit	0.32491	4.3035	0.442598	0.855897
BW25113_0423	thiI	tRNA s(4)U8 sulfurtransferase	-0.149185	7.27658	0.231112	0.686279
BW25113_0424	yajL	oxidative-stress-resistance chaperone	-0.0487699	6.1991	0.790322	0.97
BW25113_0425	panE	2-dehydropantoate reductase, NADPH-specific	0.0591721	7.56845	0.519712	0.888696
BW25113_0426	yajQ	phage Phi6 host factor, ATP/GTP binding protein	-0.102018	5.50731	0.687479	0.948622
BW25113_0427	yajR	putative transporter	-0.00576955	6.93089	1	1
BW25113_0428	cyoE	protoheme IX farnesyltransferase	-0.142156	6.1456	0.372077	0.807885
BW25113_0429	cyoD	cytochrome o ubiquinol oxidase subunit IV	-0.349908	5.35174	0.174806	0.621748
BW25113_0430	cyoC	cytochrome o ubiquinol oxidase subunit III	-0.412363	5.46698	0.0390651	0.311874
BW25113_0431	cyoB	cytochrome o ubiquinol oxidase subunit I	-0.342218	7.46922	0.000763095	0.0191475
BW25113_0432	cyoA	cytochrome o ubiquinol oxidase subunit II	-0.0414936	7.12141	0.757738	0.967933
BW25113_0433	ampG	muropeptide transporter	-3.46163	8.03396	5.48866e-193	4.23285e-190
BW25113_0434	yajG	putative lipoprotein	-1.14695	7.35291	5.11997e-25	4.93565e-23
BW25113_0435	bolA	stationary-phase morphogene, transcriptional repressor for mreB; also regulator for dacA, dacC, and ampC	-0.200884	7.01888	0.110995	0.520676
BW25113_0436	tig	peptidyl-prolyl cis/trans isomerase (trigger factor)	-1.86021	7.48549	2.22215e-50	2.95469e-48
BW25113_0437	clpP	proteolytic subunit of ClpA-ClpP and ClpX-ClpP ATP-dependent serine proteases	-1.00107	4.77129	0.000360504	0.00985889
BW25113_0438	clpX	ATPase and specificity subunit of ClpX-ClpP ATP-dependent serine protease	-0.554794	6.34968	0.00139681	0.0313145
BW25113_0439	lon	DNA-binding ATP-dependent protease La	-1.08449	4.67808	0.000875986	0.021244
BW25113_0440	hupB	HU, DNA-binding transcriptional regulator, beta subunit	0.07685	6.683	0.538024	0.890361
BW25113_0441	ppiD	periplasmic folding chaperone, has an inactive PPIase domain	-0.314019	8.57977	6.66044e-05	0.0021951
BW25113_0442	ybaV	putative competence-suppressing periplasmic helix-hairpin-helix DNA-binding protein	0.0911012	7.3244	0.485957	0.871746
BW25113_0443	fadM	long-chain acyl-CoA thioesterase III	0.0655347	5.98255	0.683188	0.946723
BW25113_0444	queC	7-cyano-7-deazaguanine (preQ0) synthase; queuosine biosynthesis	0.145058	6.98598	0.227432	0.684964
BW25113_0445	ybaE	putative ABC superfamily transporter periplasmic-binding protein	0.072031	8.48794	0.313222	0.771746
BW25113_0446	cof	thiamine pyrimidine pyrophosphate hydrolase; HMP-PP phosphatase	-0.110357	6.65603	0.544334	0.893932
BW25113_0447	ybaO	putative DNA-binding transcriptional regulator	-0.0555158	7.11276	0.736658	0.963219
BW25113_0448	mdlA	putative multidrug transporter subunit of ABC superfamily, ATP-binding component	0.0204147	7.99495	0.799409	0.973325
BW25113_0449	mdlB	putative multidrug transporter subunit of ABC superfamily, ATP-binding component	0.128578	8.12432	0.14036	0.582443
BW25113_0450	glnK	nitrogen assimilation regulatory protein for GlnL, GlnE, and AmtB	-0.158897	4.92381	0.623624	0.922398
BW25113_0451	amtB	ammonium transporter	-0.15555	7.7484	0.0876295	0.47182
BW25113_0452	tesB	acyl-CoA thioesterase 2	0.168985	6.84159	0.173909	0.621748
BW25113_0453	ybaY	outer membrane lipoprotein	0.179932	7.13437	0.127189	0.560261
BW25113_0454	ybaZ	excision repair protein, alkyltransferase-like protein ATL	-0.228514	5.51489	0.242464	0.697569
BW25113_0456	ybaA	DUF1428 family protein	-0.207667	5.43639	0.307112	0.764015
BW25113_0457	ylaB	putative membrane-anchored cyclic-di-GMP phosphodiesterase	0.175074	9.30585	0.00348082	0.0687461
BW25113_0458	ylaC	DUF1449 family inner membrane protein	-0.0302452	7.45831	0.747316	0.966996
BW25113_0459	maa	maltose O-acetyltransferase	0.00465703	8.422	0.923688	1
BW25113_0460	hha	modulator of gene expression, with H-NS	-0.196507	7.02982	0.179978	0.625866
BW25113_0461	tomB	Hha toxicity attenuator; conjugation-related protein	0.0231369	8.40005	0.710972	0.957535
BW25113_0462	acrB	multidrug efflux system protein	-4.20835	8.96543	0	0
BW25113_0463	acrA	multidrug efflux system	-4.95593	7.98994	1.97763e-232	2.54192e-229
BW25113_0464	acrR	transcriptional repressor	0.313182	8.15941	0.000109242	0.00345275
BW25113_0465	mscK	mechanosensitive channel protein, intermediate conductance, K+ regulated	-0.0953515	9.78394	0.12738	0.560261
BW25113_0466	ybaM	DUF2496 family protein	0.480928	4.38802	0.0710593	0.431503
BW25113_0467	priC	primosomal replication protein N''	-0.313327	6.85213	0.0138509	0.168339
BW25113_0468	ybaN	DUF454 family inner membrane protein	0.269119	6.36497	0.158997	0.606421
BW25113_0469	apt	adenine phosphoribosyltransferase	0.0259748	6.62463	0.922063	1
BW25113_0471	ybaB	DNA-binding protein, putative nucleoid-associated protein	-0.291897	5.64738	0.115901	0.530779
BW25113_0472	recR	gap repair protein	-0.108831	6.61662	0.423543	0.846421
BW25113_0473	htpG	protein refolding molecular co-chaperone Hsp90, Hsp70-dependent; heat-shock protein; ATPase	0.0306418	8.82973	0.630182	0.924845
BW25113_0476	aes	acetyl esterase	-0.0780262	7.51864	0.421336	0.845743
BW25113_0477	gsk	inosine/guanosine kinase	0.118831	8.05149	0.143568	0.587066
BW25113_0478	ybaL	inner membrane putative NAD(P)-binding transporter	0.0324944	8.9415	0.66493	0.93871
BW25113_0479	fsr	putative fosmidomycin efflux system protein	-0.0841691	7.33896	0.480536	0.87056
BW25113_0480	ushA	bifunctional UDP-sugar hydrolase/5'-nucleotidase	-0.101215	7.73278	0.290269	0.7442
BW25113_0481	ybaK	Cys-tRNA(Pro)/Cys-tRNA(Cys) deacylase	-0.213489	4.89671	0.482011	0.871703
BW25113_0482	ybaP	TraB family protein	-0.0422508	7.416	0.663172	0.938002
BW25113_0483	ybaQ	putative DNA-binding transcriptional regulator	0.116929	6.29924	0.502862	0.878436
BW25113_0484	copA	copper transporter	0.0243063	9.06623	0.728977	0.961126
BW25113_0485	glsA	glutaminase 1	0.0550564	8.11806	0.47548	0.869444
BW25113_0486	ybaT	putative amino acid transporter	0.086765	7.86678	0.327224	0.777913
BW25113_0487	cueR	copper-responsive regulon transcriptional regulator	0.20662	6.57476	0.15015	0.596271
BW25113_0488	ybbJ	inner membrane protein that stimulates the ftsH htpX mutant suppressor activity of QmcA	0.335688	6.47821	0.0214604	0.225629
BW25113_0489	qmcA	PHB domain membrane-anchored putative protease	-0.003717	8.00585	0.913771	1
BW25113_0490	fetA	iron exporter, ATP-binding subunit, ABC transporter FetAB subunit; peroxide resistance protein	-0.0402887	8.99681	0.629142	0.924845
BW25113_0491	fetB	iron exporter permease subunit, ABC transporter FetAB; peroxide resistance protein	0.121491	8.9367	0.0776372	0.448157
BW25113_0492	ybbN	DnaK co-chaperone, thioredoxin-like protein	0.0609436	7.72024	0.5394	0.891259
BW25113_0493	ybbO	putative oxidoreductase	0.0880572	7.289	0.413237	0.838653
BW25113_0494	tesA	multifunctional acyl-CoA thioesterase 1; protease I; lysophospholipase L1	0.0432125	7.15143	0.792832	0.970419
BW25113_0495	ybbA	putative ABC superfamily transporter ATP-binding subunit	0.00298958	7.26063	0.927696	1
BW25113_0496	ybbP	putative ABC transporter permease	0.014168	9.09478	0.787586	0.97
BW25113_0497	rhsD	Rhs family putative polymorphic toxin	0.00804957	10.4737	0.910064	1
BW25113_0499	rhsH	pseudogene	0.0210001	5.70116	1	1
BW25113_0501	ybbD	pseudogene	-0.717578	4.69738	0.0150011	0.180201
BW25113_0502	ylbG	pseudogene	0.215449	6.86663	0.163773	0.61387
BW25113_0503	mnmH	tRNA 2-selenouridine synthase, selenophosphate-dependent	-0.0494528	8.14654	0.56681	0.903148
BW25113_0504	allS	allD operon transcriptional activator	0.00573788	7.75695	0.945963	1
BW25113_0505	allA	ureidoglycolate lyase, releasing urea	0.161588	6.24684	0.325239	0.777799
BW25113_0506	allR	transcriptional repressor of all and gcl operons; glyoxylate-induced	0.173779	7.42428	0.13137	0.566563
BW25113_0507	gcl	glyoxylate carboligase	0.125293	9.15841	0.0554166	0.382266
BW25113_0508	hyi	hydroxypyruvate isomerase	-0.0241933	4.15848	0.938238	1
BW25113_0509	glxR	tartronate semialdehyde reductase, NADH-dependent	0.0367336	8.45595	0.635228	0.927351
BW25113_0511	ybbW	putative allantoin transporter	0.0297833	7.98782	0.708837	0.956988
BW25113_0512	allB	allantoinase	-0.0718488	8.55935	0.325405	0.777799
BW25113_0513	ybbY	putative uracil/xanthine transporter	0.027428	9.34627	0.72302	0.958984
BW25113_0514	glxK	glycerate kinase II	-0.0708631	8.67775	0.346806	0.792948
BW25113_0515	allE	S-ureidoglycine aminohydrolase	0.041748	9.49456	0.535504	0.890361
BW25113_0516	allC	allantoate amidohydrolase	-0.0979643	10.0857	0.0858527	0.466265
BW25113_0517	allD	ureidoglycolate dehydrogenase	-0.0570679	8.48867	0.410591	0.837693
BW25113_0518	fdrA	putative NAD(P)-binding acyl-CoA synthetase	0.0324852	8.56159	0.641798	0.929498
BW25113_0520	ylbF	putative anaerobic allantoin catabolic oxamate carbamoyltransferase; DUF2877 family protein	0.0320859	7.39687	0.786304	0.97
BW25113_0521	ybcF	putative carbonate kinase	0.0846732	7.30122	0.42984	0.850417
BW25113_0522	purK	N5-carboxyaminoimidazole ribonucleotide synthase	-0.00143606	6.33951	0.9721	1
BW25113_0523	purE	N5-carboxyaminoimidazole ribonucleotide mutase	-0.135463	4.33522	0.744051	0.966049
BW25113_0525	ppiB	peptidyl-prolyl cis-trans isomerase B (rotamase B)	0.142607	3.88246	0.768864	0.967933
BW25113_0527	ybcI	DUF457 family inner membrane protein	0.115762	7.38107	0.290253	0.7442
BW25113_0528	ybcJ	ribosome-associated protein; putative RNA-binding protein	0.0602562	4.47999	0.817524	0.979302
BW25113_0530	sfmA	FimA homolog	-0.402714	3.90454	0.331143	0.78188
BW25113_0531	sfmC	putative periplasmic pilus chaperone	0.301699	6.69796	0.0254136	0.251269
BW25113_0532	sfmD	putative outer membrane export usher protein	0.0547161	9.96612	0.29219	0.747138
BW25113_0533	sfmH	FimA homolog	-0.0297041	7.34404	0.777623	0.968108
BW25113_0534	sfmF	FimA homolog	0.0268695	7.61437	0.880832	0.995746
BW25113_0535	sfmZ	response regulator family protein	0.251835	6.35037	0.0980357	0.496022
BW25113_0537	intD	DLP12 prophage; putative phage integrase	0.017963	8.62503	0.899007	1
BW25113_0539	exoD	pseudogene	0.187483	6.67792	0.247699	0.70362
BW25113_0542	renD	pseudogene	-0.152559	6.64151	0.262118	0.718207
BW25113_0543	emrE	DLP12 prophage; multidrug resistance protein	-0.0143821	9.40309	0.818138	0.979429
BW25113_0545	ybcL	inactive polymorphonuclear leukocyte migration suppressor; DLP12 prophage; secreted protein, UPF0098 family	0.0928328	7.99449	0.364649	0.800732
BW25113_0546	ybcM	DLP12 prophage; putative DNA-binding transcriptional regulator	0.212628	6.13062	0.2487	0.704123
BW25113_0547	ybcN	DLP12 prophage; uncharacterized protein	0.114841	7.49391	0.269382	0.722753
BW25113_0548	ninE	DLP12 prophage; conserved protein	-0.338095	6.61302	0.0306232	0.275895
BW25113_0549	ybcO	DLP12 prophage; uncharacterized protein	0.158109	6.48802	0.244553	0.697569
BW25113_0550	rusA	DLP12 prophage; endonuclease RUS	-0.101191	7.36186	0.355006	0.798787
BW25113_0551	quuD	DLP12 prophage; putative antitermination protein	0.0035155	8.57438	0.941812	1
BW25113_0553	nmpC	pseudogene	-0.0821332	9.25809	0.21249	0.672398
BW25113_0554	essD	DLP12 prophage; putative phage lysis protein	0.115743	8.45665	0.155609	0.603059
BW25113_0555	rrrD	DLP12 prophage; putative lysozyme	0.0588262	9.46466	0.333981	0.782708
BW25113_0556	rzpD	DLP12 prophage; putative murein endopeptidase	-0.00560595	8.07983	0.957077	1
BW25113_0557	borD	DLP12 prophage; putative lipoprotein	-0.143168	8.09146	0.125496	0.556861
BW25113_0559	ybcW	DLP12 prophage; uncharacterized protein	0.0757014	7.84845	0.386413	0.818236
BW25113_0560	nohD	DLP12 prophage; DNA packaging protein	-0.848173	4.4823	0.00428774	0.0787311
BW25113_0561	tfaD	pseudogene	0.0275444	7.25466	0.770683	0.967933
BW25113_0562	ybcY	pseudogene	0.0782959	8.38154	0.32608	0.777913
BW25113_0563	tfaX	pseudogene	-0.0157636	7.76667	0.822415	0.980252
BW25113_0565	ompT	DLP12 prophage; outer membrane protease VII (outer membrane protein 3b)	-0.000595824	9.93398	0.981968	1
BW25113_0566	envY	porin thermoregulatory transcriptional activator	-0.138711	8.84444	0.0628813	0.407054
BW25113_0567	ybcH	PRK09936 family protein	-0.0471287	7.40393	0.623326	0.922398
BW25113_0568	nfrA	bacteriophage N4 receptor, outer membrane subunit	-0.0400607	9.83092	0.453148	0.860334
BW25113_0569	nfrB	bacteriophage N4 receptor, inner membrane subunit	0.0989614	9.08055	0.135315	0.572289
BW25113_0570	cusS	sensory histidine kinase in two-component regulatory system with CusR, senses copper ions	0.129141	8.19164	0.103162	0.506098
BW25113_0571	cusR	response regulator in two-component regulatory system with CusS	-0.179249	7.02165	0.147852	0.592022
BW25113_0572	cusC	copper/silver efflux system, outer membrane component	0.0637654	9.59258	0.251022	0.704123
BW25113_0573	cusF	periplasmic copper-and silver-binding protein	0.0405794	9.40011	0.580394	0.907683
BW25113_0574	cusB	copper/silver efflux system, membrane fusion protein	0.0543822	8.72417	0.546299	0.895252
BW25113_0575	cusA	copper/silver efflux system, membrane component	-0.00319811	9.1984	0.997733	1
BW25113_0576	pheP	phenylalanine transporter	0.0625933	8.47015	0.393524	0.822559
BW25113_0577	ybdG	mechanosensitive channel protein, miniconductance	-0.0970798	11.0613	0.0486599	0.352285
BW25113_0578	nfsB	dihydropteridine reductase, NAD(P)H-dependent, oxygen-insensitive	-0.0739513	7.82101	0.452308	0.859185
BW25113_0579	ybdF	DUF419 family protein	0.0467016	6.64098	0.765158	0.967933
BW25113_0580	ybdJ	DUF1158 family putative inner membrane protein	0.499295	4.16081	0.126564	0.560261
BW25113_0581	ybdK	weak gamma-glutamyl:cysteine ligase	-0.143918	8.15447	0.158214	0.60463
BW25113_0583	entD	phosphopantetheinyltransferase component of enterobactin synthase multienzyme complex	0.0609381	7.48307	0.544863	0.89442
BW25113_0584	fepA	iron-enterobactin outer membrane transporter	0.169815	8.73473	0.0361503	0.302377
BW25113_0585	fes	enterobactin/ferric enterobactin esterase	0.0465461	6.51058	0.780278	0.968108
BW25113_0586	entF	enterobactin synthase multienzyme complex component, ATP-dependent	-0.0509849	9.73104	0.422532	0.846421
BW25113_0587	fepE	regulator of length of O-antigen component of lipopolysaccharide chains	-0.0313924	7.83933	0.722978	0.958984
BW25113_0588	fepC	iron-enterobactin transporter subunit	0.0522571	5.56907	0.889902	0.9974
BW25113_0589	fepG	iron-enterobactin transporter subunit	0.125435	5.64725	0.535828	0.890361
BW25113_0590	fepD	iron-enterobactin transporter subunit	-0.152558	5.48698	0.441504	0.855897
BW25113_0591	entS	enterobactin exporter, iron-regulated	0.00790254	7.97398	0.88726	0.996021
BW25113_0592	fepB	iron-enterobactin transporter subunit	0.0497063	5.92711	0.827752	0.98119
BW25113_0593	entC	isochorismate synthase 1	-0.0105809	8.28261	0.915101	1
BW25113_0594	entE	2,3-dihydroxybenzoate-AMP ligase component of enterobactin synthase multienzyme complex	0.0643055	8.20998	0.446047	0.857689
BW25113_0595	entB	isochorismatase	0.113784	7.38472	0.395701	0.822655
BW25113_0596	entA	2,3-dihydro-2,3-dihydroxybenzoate dehydrogenase	-0.0370416	7.32707	0.766995	0.967933
BW25113_0597	entH	enterobactin synthesis proofreading thioesterase	0.0489651	7.11999	0.663364	0.938002
BW25113_0598	cstA	carbon starvation protein involved in peptide utilization; APC peptide transporter family protein	0.0363244	9.15787	0.558786	0.901844
BW25113_0599	ybdH	putative oxidoreductase	-0.09685	8.12675	0.259281	0.713116
BW25113_0600	ybdL	methionine aminotransferase, PLP-dependent	0.0352077	7.60735	0.68731	0.948622
BW25113_0601	ybdM	Spo0J family protein, ParB-like nuclease domain	0.0258053	7.40265	0.776855	0.968108
BW25113_0602	ybdN	PAPS reductase-like domain protein	0.0573042	8.3975	0.451855	0.859148
BW25113_0604	dsbG	thiol:disulfide interchange protein, periplasmic	0.0663078	8.50651	0.365938	0.802194
BW25113_0605	ahpC	alkyl hydroperoxide reductase, C22 subunit	-0.191805	6.15099	0.230837	0.686279
BW25113_0606	ahpF	alkyl hydroperoxide reductase, F52a subunit, FAD/NAD(P)-binding	-0.225649	8.07156	0.0268975	0.259292
BW25113_0607	uspG	universal stress protein UP12	0.0743677	7.94985	0.361339	0.799604
BW25113_0608	ybdR	putative Zn-dependent NAD(P)-binding oxidoreductase	0.0470414	9.25377	0.522644	0.88949
BW25113_0610	rnk	regulator of nucleoside diphosphate kinase	0.131366	6.76017	0.345058	0.792092
BW25113_0611	rna	ribonuclease I	-0.0519049	6.73258	0.721815	0.958984
BW25113_0612	citT	citrate:succinate antiporter	0.143592	8.41351	0.0628804	0.407054
BW25113_0613	citG	2-(5''-triphosphoribosyl)-3'-dephosphocoenzyme-A synthase	-0.343765	8.16922	2.17745e-05	0.000784695
BW25113_0614	citX	apo-citrate lyase phosphoribosyl-dephospho-CoA transferase	-0.110936	6.76333	0.426936	0.84859
BW25113_0615	citF	citrate lyase, citrate-ACP transferase (alpha) subunit	-0.119364	8.46132	0.133376	0.57081
BW25113_0616	citE	citrate lyase, citryl-ACP lyase (beta) subunit	-0.18746	7.49308	0.0807438	0.454523
BW25113_0617	citD	citrate lyase, acyl carrier (gamma) subunit	-0.0911561	6.32742	0.65382	0.935582
BW25113_0618	citC	[citrate [pro-3S]-lyase] ligase	-0.0268812	8.22571	0.78869	0.97
BW25113_0619	citA	sensory histidine kinase in two-component regulatory system with CitB	0.122571	8.19379	0.208754	0.667458
BW25113_0620	citB	response regulator in two-component regulatory system with CitA	0.0284879	8.53042	0.669588	0.941278
BW25113_0621	dcuC	anaerobic C4-dicarboxylate transport	-0.026882	8.42484	0.75811	0.967933
BW25113_0622	pagP	phospholipid:lipid A palmitoyltransferase	-0.129443	7.84593	0.169357	0.620127
BW25113_0623	cspE	constitutive cold shock family transcription antitermination protein; negative regulator of cspA transcription; RNA melting protein; ssDNA-binding protein	-0.723234	5.03144	0.00927465	0.131402
BW25113_0624	flc	fluoride efflux channel, dual topology membrane protein	0.0238498	5.73731	1	1
BW25113_0627	tatE	TatABCE protein translocation system subunit	0.415118	4.69488	0.118602	0.539305
BW25113_0629	ybeF	LysR family putative transcriptional regulator	0.0801554	9.10509	0.217594	0.679386
BW25113_0632	dacA	D-alanyl-D-alanine carboxypeptidase (penicillin-binding protein 5)	-10.3747	5.85612	7.20332e-67	1.32267e-64
BW25113_0633	rlpA	septal ring protein, suppressor of prc, minor lipoprotein	-0.200129	7.6462	0.059248	0.397526
BW25113_0636	rlmH	23S rRNA m(3)Psi1915 pseudouridine methyltransferase, SAM-dependent	-1.42554	3.93059	0.000110574	0.00346646
BW25113_0637	rsfS	ribosomal silencing factor	-0.584495	4.14146	0.0713462	0.431885
BW25113_0638	cobC	putative alpha-ribazole-5'-P phosphatase	-0.196189	7.25467	0.0916578	0.480207
BW25113_0640	holA	DNA polymerase III, delta subunit	-0.180481	3.89263	0.776383	0.967933
BW25113_0643	ybeL	DUF1451 family protein	-0.145186	7.0399	0.213592	0.672398
BW25113_0644	ybeQ	Sel1 family TPR-like repeat protein	0.0622648	8.77711	0.392687	0.822559
BW25113_0645	ybeR	uncharacterized protein	-0.0230229	7.14583	0.841958	0.985607
BW25113_0646	djlB	putative HscC co-chaperone, uncharacterized J domain-containing protein	0.030325	9.43372	0.630645	0.924845
BW25113_0647	ybeT	Sel1 family TPR-like repeat protein	0.0770661	7.37098	0.4367	0.854818
BW25113_0648	ybeU	DUF1266 family protein	0.314249	7.04927	0.0049526	0.0888243
BW25113_0649	djlC	J domain-containing HscC co-chaperone; Hsc56	0.146973	8.76266	0.0326877	0.284523
BW25113_0650	hscC	Hsp70 family chaperone Hsc62, binds to RpoD and inhibits transcription	0.0245422	8.05823	0.845873	0.987404
BW25113_0651	rihA	ribonucleoside hydrolase 1	0.0984787	8.57274	0.170871	0.620996
BW25113_0652	gltL	glutamate, aspartate ABC transporter ATP-binding subunit	-0.0860454	6.77275	0.492195	0.874207
BW25113_0653	gltK	glutamate, aspartate ABC transporter permease subunit	-0.0637118	7.29045	0.537112	0.890361
BW25113_0654	gltJ	glutamate, aspartate ABC transporter permease subunit	-0.031813	7.71928	0.787709	0.97
BW25113_0655	gltI	glutamate, aspartate binding protein, periplasmic; part of GltJKLI ABC transporter	-0.177842	7.024	0.12737	0.560261
BW25113_0658	ybeX	putative ion transport	-0.256748	7.35606	0.0162327	0.188534
BW25113_0660	ybeZ	PhoH-like heat shock protein	-0.00745113	7.53816	0.941573	1
BW25113_0661	miaB	tRNA-i(6)A37 methylthiotransferase	0.0446726	7.98143	0.737106	0.963219
BW25113_0674	asnB	asparagine synthetase B	-0.0164571	9.01185	0.780187	0.968108
BW25113_0675	umpH	UMP phosphatase	-0.133882	8.05481	0.139733	0.582443
BW25113_0676	nagC	N-acetylglucosamine-inducible nag divergent operon transcriptional repressor	-0.245907	7.52825	0.0121156	0.157299
BW25113_0677	nagA	N-acetylglucosamine-6-phosphate deacetylase	-0.71917	6.70168	1.04426e-06	4.37681e-05
BW25113_0678	nagB	glucosamine-6-phosphate deaminase	-0.100749	7.24987	0.428145	0.850117
BW25113_0679	nagE	fused N-acetyl glucosamine specific PTS enzyme: IIC, IIB, and IIA components	0.0470144	9.09684	0.4434	0.856916
BW25113_0681	chiP	chitoporin, uptake of chitosugars	-0.0766794	8.49468	0.295767	0.749822
BW25113_0682	chiQ	chitosugar-induced verified lipoprotein	-0.110071	5.71999	0.600064	0.913842
BW25113_0685	ybfE	LexA-regulated protein, CopB family	-0.0798641	5.91405	0.654345	0.935628
BW25113_0686	ybfF	acyl-CoA esterase	-0.0640316	7.23533	0.542218	0.89167
BW25113_0688	pgm	phosphoglucomutase	-6.12652	6.4509	2.66054e-66	4.6632e-64
BW25113_0689	ybfP	lipoprotein	-0.015171	9.09121	0.867499	0.99084
BW25113_0691	ybfG	pseudogene	-0.00220067	8.42807	0.919694	1
BW25113_0692	potE	putrescine/proton symporter: putrescine/ornithine antiporter	0.0514057	8.18423	0.49316	0.874311
BW25113_0693	speF	ornithine decarboxylase isozyme, inducible	0.00253058	9.22838	0.941165	1
BW25113_0694	kdpE	response regulator in two-component regulatory system with KdpD	-0.11213	7.60278	0.243036	0.697569
BW25113_0695	kdpD	fused sensory histidine kinase in two-component regulatory system with KdpE: signal sensing protein	0.0399805	8.924	0.552919	0.898843
BW25113_0696	kdpC	potassium translocating ATPase, subunit C	-0.225434	6.71322	0.109357	0.518035
BW25113_0697	kdpB	potassium translocating ATPase, subunit B	-0.0403705	8.49968	0.55133	0.897908
BW25113_0698	kdpA	potassium translocating ATPase, subunit A	0.121429	8.51287	0.175593	0.621748
BW25113_0699	ybfA	DUF2517 family protein	0.0309859	6.33613	0.912891	1
BW25113_0700	rhsC	Rhs family putative polymorphic toxin	0.0322842	9.02751	0.618945	0.921843
BW25113_0703	rhsO	pseudogene	-0.00555073	10.1345	0.910534	1
BW25113_0706	ybfD	H repeat-associated putative transposase	0.101402	4.87887	0.765337	0.967933
BW25113_0707	ybgA	DUF1722 family protein	-0.0518018	6.73355	0.752799	0.967501
BW25113_0708	phr	deoxyribodipyrimidine photolyase, FAD-binding	0.00432739	8.53187	0.990487	1
BW25113_0709	dtpD	dipeptide and tripeptide permease D	-0.0630402	8.68919	0.364287	0.800614
BW25113_0710	ybgI	NIF3 family metal-binding protein	0.149203	6.88724	0.255974	0.709588
BW25113_0711	ybgJ	putative allophanate hydrolase, subunit 1	0.196092	6.78576	0.142425	0.584867
BW25113_0712	ybgK	putative allophanate hydrolase, subunit 2	0.164788	7.76742	0.0618526	0.406028
BW25113_0713	ybgL	UPF0271 family protein	0.0989803	6.98342	0.47399	0.868682
BW25113_0714	nei	endonuclease VIII/ 5-formyluracil/5-hydroxymethyluracil DNA glycosylase	-0.0200779	6.7529	0.955698	1
BW25113_0715	abrB	regulator of aidB expression; inner membrane protein	0.140289	8.17774	0.121133	0.544393
BW25113_0716	ybgO	putative fimbrial protein	-0.0654141	8.33097	0.566244	0.903148
BW25113_0717	ybgP	putative periplasmic pilin chaperone	0.0611974	7.04038	0.583026	0.907684
BW25113_0718	ybgQ	putative outer membrane protein	-0.0153913	9.71262	0.769245	0.967933
BW25113_0719	ybgD	putative fimbrial-like adhesin protein	0.0682295	8.60803	0.403623	0.832687
BW25113_0720	gltA	citrate synthase	-0.0793779	6.99791	0.521188	0.88949
BW25113_0721	sdhC	succinate dehydrogenase, membrane subunit, binds cytochrome b556	-0.900232	4.13968	0.00813818	0.122797
BW25113_0722	sdhD	succinate dehydrogenase, membrane subunit, binds cytochrome b556	-0.300007	3.78183	0.429369	0.850417
BW25113_0723	sdhA	succinate dehydrogenase, flavoprotein subunit	-0.138219	7.57573	0.179657	0.625797
BW25113_0724	sdhB	succinate dehydrogenase, FeS subunit	-0.186389	6.14913	0.254155	0.708314
BW25113_0726	sucA	2-oxoglutarate decarboxylase, thiamine triphosphate-binding	0.147828	4.35695	0.573362	0.905786
BW25113_0728	sucC	succinyl-CoA synthetase, beta subunit	-0.0628004	6.32377	0.65986	0.93622
BW25113_0729	sucD	succinyl-CoA synthetase, NAD(P)-binding, alpha subunit	0.100963	6.53952	0.643492	0.930513
BW25113_0730	mngR	Transcriptional repressor for the mannosyl-D-glycerate catabolic operon	-0.0207556	6.89458	0.839798	0.985224
BW25113_0731	mngA	fused 2-O-a-mannosyl-D-glycerate specific PTS enzymes: IIA component/IIB component/IIC component	-0.0202611	8.33547	0.769849	0.967933
BW25113_0732	mngB	alpha-mannosidase	0.069627	9.78681	0.223375	0.68324
BW25113_0735	ybgE	putative inner membrane protein in cydABX-ybgE operon	-0.254138	3.50704	0.570349	0.90542
BW25113_0736	ybgC	acyl-CoA thioester hydrolase	-0.332986	4.37246	0.334012	0.782708
BW25113_0739	tolA	membrane anchored protein in TolA-TolQ-TolR complex	-1.95336	2.94422	0.00109898	0.0253752
BW25113_0742	ybgF	periplasmic TolA-binding protein	-0.564091	6.32767	0.000815956	0.0200403
BW25113_0744	valT		-0.517858	2.45319	0.381656	0.816354
BW25113_0745	lysW		-0.280931	3.77913	0.540298	0.891259
BW25113_0750	nadA	quinolinate synthase, subunit A	0.0612569	7.12215	0.732194	0.961979
BW25113_0751	pnuC	nicotinamide riboside transporter	0.0408835	6.95954	0.717484	0.957599
BW25113_0752	zitB	zinc efflux system	0.0126842	6.80931	0.976147	1
BW25113_0753	ybgS	putative periplasmic protein	-0.0316694	6.32191	0.88018	0.995574
BW25113_0754	aroG	3-deoxy-D-arabino-heptulosonate-7-phosphate synthase, phenylalanine repressible	0.100568	6.52234	0.615063	0.919971
BW25113_0755	gpmA	phosphoglyceromutase 1	-1.44824	6.34505	1.46112e-16	1.02438e-14
BW25113_0756	galM	aldose 1-epimerase; type-1 mutarotase	-0.180772	6.866	0.183252	0.630649
BW25113_0757	galK	galactokinase	-0.136057	7.14647	0.267018	0.720016
BW25113_0758	galT	galactose-1-phosphate uridylyltransferase	0.0814944	6.52181	0.536252	0.890361
BW25113_0759	galE	UDP-galactose-4-epimerase	-0.703914	5.70677	0.00109291	0.0253752
BW25113_0760	modF	fused molybdate transporter subunits of ABC superfamily: ATP-binding components	0.211991	8.2088	0.00540544	0.0943139
BW25113_0761	modE	transcriptional repressor for the molybdenum transport operon modABC	0.0215371	8.03751	0.793519	0.970445
BW25113_0762	acrZ	AcrAB-TolC efflux pump accessory protein, membrane-associated	-0.313277	5.99269	0.0578416	0.395264
BW25113_0763	modA	molybdate transporter subunit	0.0679845	7.05529	0.537471	0.890361
BW25113_0764	modB	molybdate transporter subunit	-0.141616	7.08864	0.296672	0.75162
BW25113_0765	modC	molybdate transporter subunit	-0.185483	7.17721	0.134104	0.572289
BW25113_0766	ybhA	pyridoxal phosphate (PLP) phosphatase	0.0835395	7.33447	0.409559	0.837159
BW25113_0767	pgl	6-phosphogluconolactonase	0.110453	6.22437	0.487848	0.871746
BW25113_0768	ybhD	putative DNA-binding transcriptional regulator	-0.226451	7.41434	0.0333311	0.286247
BW25113_0769	ybhH	putative PrpF family isomerase	0.0600741	7.84052	0.56446	0.903111
BW25113_0770	ybhI	putative transporter	0.0433558	9.8508	0.497409	0.87618
BW25113_0771	ybhJ	putative hydratase	0.0364363	10.0398	0.522999	0.88949
BW25113_0772	ybhC	acyl-CoA thioesterase, lipoprotein	-0.170292	8.84375	0.0209651	0.222664
BW25113_0773	ybhB	kinase inhibitor homolog, UPF0098 family	-0.31073	6.91951	0.0111135	0.149616
BW25113_0774	bioA	7,8-diaminopelargonic acid synthase, PLP-dependent	-0.14173	8.114	0.0803823	0.453813
BW25113_0775	bioB	biotin synthase	-0.123466	7.37234	0.226288	0.683829
BW25113_0776	bioF	8-amino-7-oxononanoate synthase	-0.000152358	7.66922	0.96484	1
BW25113_0777	bioC	malonyl-ACP O-methyltransferase, SAM-dependent	0.15402	7.2273	0.14704	0.591808
BW25113_0778	bioD	dethiobiotin synthetase	-0.0822076	7.00561	0.489305	0.872692
BW25113_0779	uvrB	excinulease of nucleotide excision repair, DNA damage recognition component	-0.00104094	8.82502	0.973493	1
BW25113_0780	ybhK	putative NAD(P)-binding transferase	-0.0685266	7.373	0.557738	0.901358
BW25113_0781	moaA	molybdopterin biosynthesis protein A	-0.0598778	7.18736	0.658289	0.93622
BW25113_0782	moaB	inactive molybdopterin adenylyltransferase	0.107017	7.04597	0.380324	0.815645
BW25113_0783	moaC	molybdopterin biosynthesis, protein C	0.0747087	6.36146	0.709776	0.956988
BW25113_0784	moaD	molybdopterin synthase, small subunit	0.211452	5.10365	0.318481	0.774852
BW25113_0785	moaE	molybdopterin synthase, large subunit	-0.0735199	6.62486	0.653889	0.935582
BW25113_0786	ybhL	UPF0005 family inner membrane protein	-0.0465621	7.87558	0.712815	0.957535
BW25113_0787	ybhM	UPF0005 family inner membrane protein	0.125271	8.10862	0.141375	0.583039
BW25113_0788	ybhN	UPF0104 family inner membrane protein	0.163265	8.00763	0.097636	0.495604
BW25113_0789	clsB	cardiolipin synthase 2	-0.0682154	7.56449	0.479522	0.87056
BW25113_0790	ybhP	endo/exonuclease/phosphatase family protein	0.0115065	6.57662	1	1
BW25113_0791	ybhQ	inner membrane protein	0.0323721	6.55818	0.894948	1
BW25113_0792	ybhR	inner membrane putative ABC superfamily transporter permease	-0.0788278	7.30995	0.595004	0.912445
BW25113_0793	ybhS	inner membrane putative ABC superfamily transporter permease	0.0914184	7.98538	0.276615	0.730568
BW25113_0794	ybhF	putative transporter subunit of ABC superfamily: ATP-binding component	-0.056974	8.30935	0.591971	0.911457
BW25113_0795	ybhG	putative membrane fusion protein (MFP) component of efflux pump, membrane anchor	-0.0477712	7.94229	0.577481	0.905926
BW25113_0796	ybiH	DUF1956 domain-containing tetR family putative transcriptional regulator	-0.0648554	6.69992	0.624689	0.922971
BW25113_0797	rhlE	ATP-dependent RNA helicase	-0.0879075	8.26584	0.234951	0.688344
BW25113_0798	ybiA	DUF1768 family protein	-0.0609985	6.97736	0.661132	0.93622
BW25113_0799	dinG	ATP-dependent DNA helicase	0.115296	8.16679	0.157355	0.604173
BW25113_0800	ybiB	putative family 3 glycosyltransferase	0.0361994	7.1266	0.729859	0.961126
BW25113_0801	ybiC	putative dehydrogenase	0.166856	7.71208	0.107905	0.516255
BW25113_0802	ybiJ	DUF1471 family putative periplasmic protein	0.206401	6.32047	0.248461	0.704123
BW25113_0803	ybiI	DksA-type zinc finger protein	0.408046	5.46064	0.0469255	0.344657
BW25113_0804	ybiX	Fe(II)-dependent oxygenase superfamily protein	0.0475128	6.46786	0.784172	0.97
BW25113_0805	fiu	catecholate siderophore receptor Fiu	0.0967848	8.46271	0.231726	0.686279
BW25113_0806	mcbA	colanic acid mucoidy stimulation protein	0.026079	4.69279	1	1
BW25113_0807	rlmF	23S rRNA m(6)A1618 methyltransferase, SAM-dependent	-0.249904	7.24855	0.0221716	0.228593
BW25113_0808	ybiO	mechanosensitive channel protein, intermediate conductance	0.0513521	8.54064	0.456028	0.861388
BW25113_0809	glnQ	glutamine transporter subunit	-0.162373	6.7012	0.214135	0.672398
BW25113_0810	glnP	glutamine transporter subunit	-0.40083	6.51185	0.0260315	0.255413
BW25113_0811	glnH	glutamine transporter subunit	-0.0710926	6.43666	0.635024	0.927351
BW25113_0812	dps	Fe-binding and storage protein; stress-inducible DNA-binding protetin	-0.18822	7.81042	0.0323317	0.2831
BW25113_0813	rhtA	threonine and homoserine efflux system	0.0311315	8.11435	0.723005	0.958984
BW25113_0814	ompX	outer membrane protein X	-0.676438	6.53985	3.18957e-05	0.00111809
BW25113_0815	ybiP	putative EptAB family phosphoethanolamine transferase, inner membrane protein	0.0185412	9.09245	0.787913	0.97
BW25113_0817	mntR	Mn(2+)-responsive manganese regulon transcriptional regulator	0.213175	6.96561	0.0711726	0.431512
BW25113_0818	ybiR	putative transporter	0.0644051	7.61851	0.487817	0.871746
BW25113_0819	ldtB	L,D-transpeptidase linking Lpp to murein	-0.0807636	8.18062	0.332379	0.78188
BW25113_0820	ybiT	putative transporter subunit of ABC superfamily: ATP-binding component	-0.0736269	7.72635	0.437896	0.85495
BW25113_0821	ybiU	DUF1479 family protein	0.0525819	8.35444	0.622842	0.922398
BW25113_0822	ybiV	sugar phosphatase; preference for fructose-1-P, ribose-5-P and glucose-6-P	0.146035	7.05034	0.270849	0.722906
BW25113_0823	ybiW	putative pyruvate formate lyase	0.0153077	8.91391	0.892747	0.998582
BW25113_0824	ybiY	putative pyruvate formate lyase activating enzyme	-0.097891	7.4607	0.337719	0.786564
BW25113_0825	fsaA	fructose-6-phosphate aldolase 1	-0.0325354	7.01077	0.799706	0.973379
BW25113_0826	moeB	molybdopterin synthase sulfurylase	-0.084633	7.05184	0.488156	0.871746
BW25113_0827	moeA	molybdopterin molybdenumtransferase; molybdopterin biosynthesis protein	-0.174777	7.61408	0.113184	0.523307
BW25113_0828	iaaA	Isoaspartyl peptidase	-0.0786195	7.56999	0.463687	0.861388
BW25113_0829	gsiA	glutathione transporter ATP-binding protein, ABC superfamily	0.0862282	8.21908	0.294753	0.748745
BW25113_0830	gsiB	glutathione periplasmic binding protein, ABC superfamily transporter	-0.0796499	8.80514	0.325562	0.777799
BW25113_0831	gsiC	glutathione transporter, permease component, ABC superfamily	0.0856629	8.00855	0.307397	0.76423
BW25113_0832	gsiD	glutathione transporter, permease component, ABC superfamily	0.0365832	8.30961	0.72392	0.958984
BW25113_0833	yliE	putative membrane-anchored cyclic-di-GMP phosphodiesterase	0.0251105	9.35064	0.665569	0.93871
BW25113_0834	yliF	putative membrane-anchored diguanylate cyclase	-0.0118994	9.23591	0.872151	0.992653
BW25113_0835	rimO	ribosomal protein S12 methylthiotransferase; radical SAM superfamily	-0.228357	8.2452	0.0694349	0.429072
BW25113_0836	bssR	repressor of biofilm formation by indole transport regulation	-0.234904	6.01441	0.211558	0.670862
BW25113_0837	yliI	soluble aldose sugar dehydrogenase	0.192104	7.04472	0.100514	0.501943
BW25113_0838	gstB	glutathione S-transferase	-0.325986	7.54265	0.00548344	0.0952332
BW25113_0839	dacC	D-alanyl-D-alanine carboxypeptidase (penicillin-binding protein 6a)	0.001977	8.04243	1	1
BW25113_0840	deoR	deoxyribose-5-phosphate-inducible deoxyribose operon transcriptional repressor; repressor of nupG and tsx	-0.520281	6.08125	0.00163429	0.0358057
BW25113_0841	ybjG	undecaprenyl pyrophosphate phosphatase	-1.12652	6.2685	9.76479e-12	5.15795e-10
BW25113_0842	mdfA	multidrug efflux system protein	0.167359	8.32398	0.023268	0.237358
BW25113_0843	ybjH	uncharacterized protein	-0.145382	6.29478	0.348691	0.794754
BW25113_0844	ybjI	5-amino-6-(5-phospho-D-ribitylamino)uracil phosphatase; pyrimidine phosphatase; riboflavin synthesis	0.12267	7.46253	0.294352	0.748745
BW25113_0845	ybjJ	putative transporter	0.043685	7.38324	0.763194	0.967933
BW25113_0846	rcdA	transcriptional regulator of csgD and ybiJI; autoregulator	0.275563	6.74813	0.0473924	0.346108
BW25113_0847	ybjL	putative transporter	-0.00299315	8.82242	0.951545	1
BW25113_0848	ybjM	inner membrane protein	0.199552	7.05312	0.134244	0.572289
BW25113_0849	grxA	glutaredoxin 1, redox coenzyme for ribonucleotide reductase (RNR1a)	-0.098071	6.34717	0.525294	0.88949
BW25113_0850	ybjC	DUF1418 family protein	0.203414	5.23888	0.408824	0.837159
BW25113_0851	nfsA	nitroreductase A, NADPH-dependent, FMN-dependent	-0.151547	7.67796	0.277985	0.731575
BW25113_0852	rimK	ribosomal protein S6 modification protein	0.152752	7.41613	0.162426	0.613434
BW25113_0853	ybjN	negative regulator of motility; multicopy suppressor of coaA(Ts)	0.0193447	5.99617	0.966945	1
BW25113_0854	potF	putrescine transporter subunit: periplasmic-binding component of ABC superfamily	-0.0906816	7.33829	0.375326	0.810747
BW25113_0855	potG	putrescine transporter subunit: ATP-binding component of ABC superfamily	0.0563682	7.99608	0.538234	0.890361
BW25113_0856	potH	putrescine transporter subunit: membrane component of ABC superfamily	-0.096869	7.3861	0.453979	0.861065
BW25113_0857	potI	putrescine transporter subunit: membrane component of ABC superfamily	0.0871293	6.97983	0.462817	0.861388
BW25113_0858	ybjO	DUF2593 family inner membrane protein	-0.0820606	6.53992	0.566419	0.903148
BW25113_0859	rlmC	23S rRNA m(5)U747 methyltransferase, SAM-dependent	-0.109315	8.31447	0.194608	0.643529
BW25113_0860	artJ	arginine binding protein, periplasmic	0.0188315	7.3759	0.880422	0.995574
BW25113_0861	artM	arginine transporter subunit	-0.0894353	7.82606	0.4479	0.857689
BW25113_0862	artQ	arginine transporter subunit	-0.0781384	7.00376	0.494888	0.875056
BW25113_0863	artI	arginine transporter subunit	0.0329656	7.45834	0.809358	0.977721
BW25113_0864	artP	arginine transporter subunit	0.17557	7.11089	0.115431	0.530215
BW25113_0865	ybjP	lipoprotein	0.29077	7.09243	0.01952	0.213227
BW25113_0866	ybjQ	UPF0145 family protein	0.647375	4.04117	0.042683	0.329831
BW25113_0867	amiD	1,6-anhydro-N-acetylmuramyl-L-alanine amidase, Zn-dependent; OM lipoprotein	0.0862655	7.32998	0.461984	0.861388
BW25113_0868	ybjS	putative NAD(P)H-dependent oxidoreductase with NAD(P)-binding Rossmann-fold domain	0.00643151	7.90128	0.949572	1
BW25113_0869	ybjT	putative NAD-dependent oxidoreductase	0.0655688	8.00695	0.490507	0.87322
BW25113_0870	ltaE	L-allo-threonine aldolase, PLP-dependent	0.109558	7.97212	0.265742	0.718725
BW25113_0871	poxB	pyruvate dehydrogenase (pyruvate oxidase), thiamine triphosphate-binding, FAD-binding	-0.0280828	8.37074	0.671313	0.941278
BW25113_0872	hcr	HCP oxidoreductase, NADH-dependent	0.260202	6.91576	0.0323687	0.2831
BW25113_0873	hcp	hybrid-cluster [4Fe-2S-2O] protein in anaerobic terminal reductases	0.121116	8.28348	0.147232	0.591808
BW25113_0874	ybjE	putative transporter	-0.0597497	8.87438	0.374323	0.809983
BW25113_0875	aqpZ	aquaporin Z	-0.100135	8.5018	0.17875	0.624022
BW25113_0876	ybjD	putative OLD family ATP-dependent endonuclease; DUF2813 family protein	0.110091	8.4084	0.198243	0.650464
BW25113_0877	ybjX	DUF535 family protein	-0.25481	8.30942	0.00314299	0.0630969
BW25113_0878	macA	macrolide transporter subunit, membrane fusion protein (MFP) component	0.0856769	7.05435	0.447421	0.857689
BW25113_0879	macB	fused macrolide transporter subunits of ABC superfamily: ATP-binding component/membrane component	0.210347	8.42985	0.00261308	0.054761
BW25113_0880	cspD	inhibitor of DNA replication, cold shock protein homolog	0.339242	5.42239	0.147056	0.591808
BW25113_0881	clpS	regulatory protein for ClpA substrate specificity	-0.154052	5.25749	0.50242	0.878436
BW25113_0882	clpA	ATPase and specificity subunit of ClpA-ClpP ATP-dependent serine protease, chaperone activity	0.124551	8.64531	0.113471	0.524003
BW25113_0885	aat	leucyl/phenylalanyl-tRNA-protein transferase	0.174216	6.99108	0.154114	0.600663
BW25113_0888	trxB	thioredoxin reductase, FAD/NAD(P)-binding	0.288523	5.47474	0.128322	0.561806
BW25113_0889	lrp	leucine-responsive global transcriptional regulator	0.0180965	6.15841	1	1
BW25113_0890	ftsK	DNA translocase at septal ring sorting daughter chromsomes	-1.01602	4.34617	0.00424705	0.0783571
BW25113_0892	rarA	DNA-dependent ATPase involved in processing recombination intermediates at replication forks	-0.0884776	7.06167	0.44182	0.855897
BW25113_0894	dmsA	dimethyl sulfoxide reductase, anaerobic, subunit A	0.0649095	7.9815	0.447652	0.857689
BW25113_0895	dmsB	dimethyl sulfoxide reductase, anaerobic, subunit B	0.270101	5.56466	0.150483	0.596976
BW25113_0896	dmsC	dimethyl sulfoxide reductase, anaerobic, subunit C	-0.144594	6.71437	0.315723	0.773495
BW25113_0897	ycaC	putative isochorismatase family hydrolase	0.0323332	5.0542	0.861191	0.990257
BW25113_0898	ycaD	putative MFS-type transporter	-0.0101274	7.14771	1	1
BW25113_0899	ycaM	putative transporter	0.0112825	8.28974	0.870367	0.99118
BW25113_0900	ycaN	LysR family putative transcriptional regulator	0.12086	7.73692	0.213658	0.672398
BW25113_0901	ycaK	putative NAD(P)H-dependent oxidoreductase	-0.0968108	6.85227	0.477788	0.869444
BW25113_0902	pflA	[formate-C-acetyltransferase 1]-activating enzyme; pyruvate formate-lyase 1-activating enzyme	0.0735322	6.95768	0.528323	0.88949
BW25113_0903	pflB	formate C-acetyltransferase 1, anaerobic; pyruvate formate-lyase 1	-0.0508668	8.79306	0.555968	0.901358
BW25113_0904	focA	formate channel	0.108735	8.50036	0.174937	0.621748
BW25113_0905	ycaO	ribosomal protein S12 methylthiotransferase accessory factor	0.0265614	9.01282	0.666981	0.93967
BW25113_0906	ycaP	UPF0702 family putative inner membrane protein	-0.0852516	7.41404	0.384054	0.818184
BW25113_0908	aroA	5-enolpyruvylshikimate-3-phosphate synthetase	-0.100456	7.2343	0.34348	0.791102
BW25113_0909	ycaL	putative peptidase-related chaperone	0.280188	7.80314	0.0170985	0.194407
BW25113_0913	ycaI	ComEC family inner membrane protein	-0.02412	8.84708	0.721419	0.958984
BW25113_0916	ycaQ	DUF1006 family protein with C-terminal wHTH domain	-0.0245523	7.44331	0.782504	0.969028
BW25113_0919	ycbJ	protein kinase-like domain protein	-0.00273494	7.37545	0.982832	1
BW25113_0920	ycbC	DUF218 superfamily protein	-0.586653	4.96663	0.0217557	0.227153
BW25113_0921	smtA	putative S-adenosyl-L-methionine-dependent methyltransferase	-0.163591	6.32241	0.255445	0.709382
BW25113_0923	mukE	chromosome condensin MukBEF, MukE localization factor	0.266027	3.10044	0.695143	0.952998
BW25113_0925	ldtD	murein L,D-transpeptidase	0.112008	8.24553	0.194528	0.643529
BW25113_0926	ycbK	M15A protease-related family periplasmic protein	-0.00902923	6.1285	1	1
BW25113_0927	ycbL	putative metal-binding enzyme	-0.15885	7.21189	0.151877	0.600037
BW25113_0928	aspC	aspartate aminotransferase, PLP-dependent	-0.160655	6.37177	0.38193	0.816354
BW25113_0929	ompF	outer membrane porin 1a (Ia;b;F)	0.148574	7.69542	0.163926	0.61387
BW25113_0931	pncB	nicotinate phosphoribosyltransferase	-0.0319777	7.25693	0.760374	0.967933
BW25113_0932	pepN	aminopeptidase N	0.0675464	8.8049	0.374012	0.809983
BW25113_0933	ssuB	alkanesulfonate transporter subunit	-0.210969	6.84134	0.112631	0.522002
BW25113_0934	ssuC	putative alkanesulfonate transporter subunit	0.113601	7.03902	0.37622	0.810902
BW25113_0935	ssuD	alkanesulfonate monooxygenase, FMNH(2)-dependent	-0.486779	7.05795	0.000160473	0.00477564
BW25113_0936	ssuA	aliphatic sulfonate binding protein, SsuABC ABC transporter	0.0568643	7.17712	0.585601	0.908163
BW25113_0937	ssuE	NAD(P)H-dependent FMN reductase	-0.0370226	6.10634	0.835667	0.985115
BW25113_0938	elfA	laminin-binding fimbrin subunit	-0.00920069	6.76223	1	1
BW25113_0939	elfD	putative periplasmic pilin chaperone	0.0498453	8.01574	0.605826	0.917135
BW25113_0940	elfC	putative outer membrane fimbrial subunit export usher protein	-0.0956416	10.0778	0.0758109	0.44562
BW25113_0941	elfG	putative fimbrial-like adhesin protein	-0.0716027	8.42732	0.369494	0.804731
BW25113_0942	ycbU	putative fimbriae protein	-0.0935833	6.54037	0.492661	0.874311
BW25113_0943	ycbV	putative fimbrial-like adhesin protein	0.0163486	6.36627	0.940647	1
BW25113_0944	ycbF	putative periplasmic pilin chaperone	0.0968358	6.25914	0.509518	0.882344
BW25113_0945	pyrD	dihydro-orotate oxidase, FMN-linked	-0.133667	7.69825	0.163937	0.61387
BW25113_0946	zapC	FtsZ stabilizer	-0.105272	6.86567	0.499534	0.878436
BW25113_0947	ycbX	6-N-hydroxylaminopurine detoxification oxidoreductase	-0.0962514	7.95548	0.425165	0.847255
BW25113_0948	rlmL	fused 23S rRNA m(2)G2445 and m(7)G2069 methyltransferase, SAM-dependent	-8.28229e-05	8.28918	0.938989	1
BW25113_0949	uup	putative transporter subunit of ABC superfamily: ATP-binding component	-0.0453162	6.84458	0.775107	0.967933
BW25113_0950	pqiA	paraquat-inducible, SoxRS-regulated inner membrane protein	-0.0459692	7.38732	0.679489	0.944757
BW25113_0951	pqiB	paraquat-inducible, SoxRS-regulated MCE domain protein	0.0806565	7.31323	0.495169	0.875056
BW25113_0952	pqiC	DUF330 family putative lipoprotein	0.0976535	7.00151	0.494041	0.875056
BW25113_0953	rmf	ribosome modulation factor	-0.451237	3.78161	0.18502	0.632478
BW25113_0955	ycbZ	putative peptidase	0.0502013	7.26955	0.617708	0.921068
BW25113_0956	matP	Ter macrodomain organizer matS-binding protein	-0.68441	4.41657	0.0382693	0.310666
BW25113_0957	ompA	outer membrane protein A (3a;II*;G;d)	-5.96021	5.96321	4.80241e-67	9.25904e-65
BW25113_0958	sulA	SOS cell division inhibitor	-0.0119205	7.14307	0.954559	1
BW25113_0959	sxy	CRP-S-dependent promoter expression factor	-0.149692	7.46669	0.166573	0.615236
BW25113_0960	yccS	putative transporter, FUSC superfamily inner membrane protein, tandem domains	0.0249605	8.86021	0.823298	0.980252
BW25113_0961	yccF	DUF307 family inner membrane protein	-0.250784	6.23605	0.168678	0.61945
BW25113_0962	helD	DNA helicase IV	-0.0198634	7.87449	0.817429	0.979302
BW25113_0963	mgsA	methylglyoxal synthase	-0.133788	6.15446	0.547429	0.896049
BW25113_0964	yccT	UPF0319 family protein	-0.0545918	6.69254	0.681047	0.944757
BW25113_0965	yccU	putative CoA-binding protein	-0.00151391	6.48687	1	1
BW25113_0966	hspQ	heat shock protein involved in degradation of mutant DnaA; hemimethylated oriC DNA-binding protein	0.0901301	5.66411	0.707706	0.956988
BW25113_0967	rlmI	23S rRNA m(5)C1962 methyltransferase, SAM-dependent	0.0307118	7.58118	0.820102	0.980252
BW25113_0968	yccX	weak acylphosphatase	0.0744593	5.78515	0.696238	0.952998
BW25113_0970	yccA	HflBKC-binding inner membrane protein, UPF0005 family	-0.054969	7.26064	0.616393	0.920175
BW25113_0972	hyaA	hydrogenase 1, small subunit	0.0105437	8.06145	0.851882	0.988162
BW25113_0973	hyaB	hydrogenase 1, large subunit	0.0147882	8.25939	0.827482	0.981172
BW25113_0974	hyaC	hydrogenase 1, b-type cytochrome subunit	0.00964266	7.79357	0.868779	0.990854
BW25113_0975	hyaD	hydrogenase 1 maturation protease	0.0280809	6.444	0.860496	0.990257
BW25113_0976	hyaE	putative HyaA chaperone	0.282374	6.21316	0.0652817	0.413809
BW25113_0977	hyaF	protein involved in nickel incorporation into hydrogenase-1 proteins	0.10968	6.99887	0.403075	0.832215
BW25113_0978	cbdA	cytochrome bd-II oxidase, subunit I	-0.00620651	8.11092	0.901633	1
BW25113_0979	cbdB	cytochrome bd-II oxidase, subunit II	-0.122492	7.47233	0.27302	0.725871
BW25113_0980	appA	phosphoanhydride phosphorylase	0.0663919	8.36825	0.396587	0.823703
BW25113_0981	etk	tyrosine-protein kinase, role in O-antigen capsule formation	-0.0170797	9.06746	0.819209	0.980102
BW25113_0982	etp	Protein-tyrosine-phosphatase, role in O-antigen capsule formation; dephosphorylates Etk-P	0.0662747	6.7347	0.631034	0.924845
BW25113_0983	gfcE	putative O-antigen capsule outer membrane auxillary protein export channel	0.0165685	7.81501	0.824868	0.980252
BW25113_0984	gfcD	putative O-antigen capsule production periplasmic protein	-0.0895574	8.87633	0.191897	0.6401
BW25113_0985	gfcC	putative O-antigen capsule production periplasmic protein	-0.00977453	7.2974	1	1
BW25113_0986	gfcB	O-antigen capsule production lipoprotein	0.00233465	8.17971	1	1
BW25113_0987	gfcA	O-antigen capsule production threonine-rich inner membrane protein	0.0777479	6.38088	0.631562	0.924916
BW25113_0989	cspH	stress protein, member of the CspA-family	0.0248058	5.20472	1	1
BW25113_0990	cspG	cold shock protein homolog, cold-inducible	-0.13919	5.39696	0.557647	0.901358
BW25113_0991	ymcE	cold shock gene	0.19285	5.70073	0.361966	0.799604
BW25113_0992	yccM	putative 4Fe-4S membrane protein	-0.15038	7.24353	0.23453	0.688344
BW25113_0993	torS	hybrid sensory histidine kinase in two-component regulatory system with TorR	0.0287707	8.42027	0.782504	0.969028
BW25113_0994	torT	periplasmic sensory protein associated with the TorRS two-component regulatory system	0.101501	7.26259	0.350405	0.796677
BW25113_0995	torR	response regulator in two-component regulatory system with TorS	-0.0447494	6.77469	0.751068	0.967501
BW25113_0996	torC	trimethylamine N-oxide (TMAO) reductase I, cytochrome c-type subunit	0.133498	7.47501	0.202675	0.658114
BW25113_0997	torA	trimethylamine N-oxide (TMAO) reductase I, catalytic subunit	0.0440638	8.25278	0.568086	0.903687
BW25113_0998	torD	TorA-maturation chaperone	-0.0311435	6.31788	0.792996	0.970419
BW25113_0999	cbpM	modulator of CbpA co-chaperone	-0.392705	5.41306	0.0666594	0.419331
BW25113_1000	cbpA	DnaK co-chaperone; curved DNA-binding protein	-0.342627	6.92426	0.0250992	0.250732
BW25113_1002	agp	glucose-1-phosphatase/inositol phosphatase	0.0827556	8.20882	0.278135	0.731575
BW25113_1003	yccJ	uncharacterized protein	0.239911	5.22444	0.250327	0.704123
BW25113_1004	wrbA	NAD(P)H:quinone oxidoreductase	0.0312229	7.70616	0.813686	0.978071
BW25113_1006	rutG	pyrimidine permease	-0.182356	8.11804	0.0354664	0.297301
BW25113_1007	rutF	flavin:NADH reductase	-0.295499	6.03281	0.0879546	0.472358
BW25113_1008	rutE	putative malonic semialdehyde reductase	-0.114071	6.85878	0.355423	0.798787
BW25113_1009	rutD	putative aminoacrylate hydrolase, reactive intermediate detoxification	-0.199547	7.11458	0.111257	0.521234
BW25113_1010	rutC	putative aminoacrylate deaminase, reactive intermediate detoxification; weak enamine/imine deaminase activity	-0.0433642	6.47138	0.729184	0.961126
BW25113_1011	rutB	ureidoacrylate amidohydrolase	0.135386	6.39994	0.346866	0.792948
BW25113_1012	rutA	pyrimidine oxygenase, FMN-dependent	0.0451912	7.25087	0.677657	0.944732
BW25113_1013	rutR	rut operon transcriptional repressor for	0.359538	6.63377	0.00628203	0.103519
BW25113_1014	putA	fused DNA-binding transcriptional regulator/proline dehydrogenase/pyrroline-5-carboxylate dehydrogenase	-0.0651821	9.75363	0.263852	0.718601
BW25113_1015	putP	proline:sodium symporter	-0.013595	8.3033	0.868716	0.990854
BW25113_1018	efeO	inactive ferrous ion transporter EfeUOB	-0.0425797	7.38534	0.740512	0.963774
BW25113_1019	efeB	deferrrochelatase, periplasmic	0.0628338	7.93087	0.484368	0.871746
BW25113_1020	phoH	ATP-binding protein; putative PhoH family P-loop ATPase	-0.0813059	7.46708	0.40424	0.833111
BW25113_1021	pgaD	biofilm PGA synthase PgaCD, regulatory subunit; c-di-GMP-stimulated activity and dimerization	-0.0449407	7.58074	0.673344	0.941961
BW25113_1022	pgaC	biofilm PGA synthase PgaCD, catalytic subunit; poly-beta-1,6-N-acetyl-D-glucosamine synthase; c-di-GMP-stimulated activity and dimerization	0.027285	7.8685	0.740576	0.963774
BW25113_1023	pgaB	poly-beta-1,6-N-acetyl-D-glucosamine (PGA) N-deacetylase outer membrane export lipoprotein	-0.116275	8.22654	0.165536	0.61387
BW25113_1024	pgaA	biofilm adhesin polysaccharide PGA secretin; OM porin; poly-beta-1,6-N-acetyl-D-glucosamine export protein	0.0481655	9.52078	0.391419	0.822155
BW25113_1025	ycdT	diguanylate cyclase, membrane-anchored	-0.0988747	5.33369	0.724807	0.958984
BW25113_1028	ymdE	pseudogene	-0.272032	3.73349	0.604547	0.916973
BW25113_1029	ycdU	putative inner membrane protein	0.157794	5.96168	0.389141	0.821306
BW25113_1032	serX		0.478152	3.43612	0.255516	0.709382
BW25113_1033	ghrA	glyoxylate/hydroxypyruvate reductase A	0.0080762	7.53334	0.934501	1
BW25113_1034	ycdX	alkaline phosphatase	-0.262745	7.62765	0.00754462	0.11826
BW25113_1035	ycdY	redox enzyme maturation protein (REMP) chaperone for YcdX	-0.130383	6.95467	0.31172	0.770685
BW25113_1036	ycdZ	DUF1097 family inner membrane protein	0.158584	6.98015	0.209514	0.667458
BW25113_1037	csgG	curli production assembly/transport outer membrane lipoprotein	0.0925369	8.03239	0.315598	0.773495
BW25113_1038	csgF	curli nucleation outer membrane protein	0.326546	5.97819	0.0773067	0.448157
BW25113_1039	csgE	curlin secretion specificity factor	0.25284	5.01523	0.322411	0.77681
BW25113_1040	csgD	csgBAC operon transcriptional regulator	-0.55765	3.12435	0.243952	0.697569
BW25113_1041	csgB	curlin nucleator protein, minor subunit in curli complex	0.0365036	5.71524	0.886261	0.996021
BW25113_1042	csgA	curlin subunit, amyloid curli fibers, cryptic	-0.0229548	8.53064	0.803134	0.974783
BW25113_1043	csgC	curli assembly protein	0.12303	7.9478	0.153017	0.600234
BW25113_1044	ymdA	uncharacterized protein	-0.0358988	8.20169	0.787629	0.97
BW25113_1045	ymdB	O-acetyl-ADP-ribose deacetylase; RNase III inhibitor during cold shock; putative cardiolipin synthase C regulatory subunit	0.0291887	7.51189	0.887275	0.996021
BW25113_1046	clsC	stationary phase cardiolipin synthase 3	0.221423	8.56767	0.00178314	0.0384123
BW25113_1047	opgC	osmoregulated periplasmic glucan succinylation membrane protein	-0.0439582	9.54666	0.506347	0.880683
BW25113_1048	opgG	osmoregulated periplasmic glucan (OPG) biosynthesis periplasmic protein	-0.253924	6.88349	0.0842936	0.463541
BW25113_1049	opgH	membrane glycosyltransferase; nutrient-dependent cell size regulator, FtsZ assembly antagonist	-0.400264	7.70853	9.59296e-05	0.00305706
BW25113_1050	yceK	outer membrane integrity lipoprotein	0.0013538	4.88487	0.95004	1
BW25113_1051	msyB	multicopy suppressor of secY and secA	0.493919	4.6986	0.0740664	0.440741
BW25113_1053	mdtG	putative drug efflux system protein	0.0198372	7.01093	0.838436	0.985224
BW25113_1055	yceA	putative rhodanese-related sulfurtransferase	0.25065	7.41266	0.0131088	0.162114
BW25113_1056	yceI	secreted protein	0.118131	8.18263	0.130223	0.564647
BW25113_1057	yceJ	putative cytochrome b561	-0.221587	7.67514	0.0291917	0.272988
BW25113_1059	solA	N-methyltryptophan oxidase, FAD-binding	0.132914	8.68791	0.0629161	0.407054
BW25113_1060	bssS	biofilm regulator	-0.0892739	6.68403	0.540457	0.891259
BW25113_1061	dinI	DNA damage-inducible protein I	-0.348377	5.66374	0.228777	0.684964
BW25113_1062	pyrC	dihydro-orotase	0.15306	6.51198	0.302539	0.758848
BW25113_1063	yceB	lipoprotein, DUF1439 family	0.0517977	6.18603	0.721484	0.958984
BW25113_1064	grxB	glutaredoxin 2 (Grx2)	0.179093	6.34986	0.231722	0.686279
BW25113_1065	mdtH	multidrug resistance efflux transporter conferring overexpression resistance to norfloxacin and enoxacin	0.00605762	7.97283	0.919743	1
BW25113_1066	rimJ	ribosomal-protein-S5-alanine N-acetyltransferase	0.00799941	7.76632	0.971052	1
BW25113_1067	yceH	UPF0502 family protein	0.170148	6.22309	0.27038	0.722753
BW25113_1068	yceM	putative oxidoreductase	-0.39386	6.79294	0.00418366	0.0779333
BW25113_1070	flgN	export chaperone for FlgK and FlgL	-0.0587088	6.4629	0.673046	0.941961
BW25113_1071	flgM	anti-sigma factor for FliA (sigma 28)	-0.861282	4.41038	0.00486383	0.0880514
BW25113_1072	flgA	assembly protein for flagellar basal-body periplasmic P ring	-0.16888	7.09311	0.220419	0.682516
BW25113_1073	flgB	flagellar component of cell-proximal portion of basal-body rod	0.0725612	6.29545	0.666939	0.93967
BW25113_1074	flgC	flagellar component of cell-proximal portion of basal-body rod	-0.258762	6.5567	0.0822893	0.459637
BW25113_1075	flgD	flagellar hook assembly protein	0.0915429	6.79946	0.445506	0.857689
BW25113_1076	flgE	flagellar hook protein	0.158969	7.71148	0.11507	0.529488
BW25113_1077	flgF	flagellar component of cell-proximal portion of basal-body rod	0.0101777	6.54168	1	1
BW25113_1078	flgG	flagellar component of cell-distal portion of basal-body rod	-0.103097	7.16038	0.436741	0.854818
BW25113_1079	flgH	flagellar protein of basal-body outer-membrane L ring	-0.0906434	6.69139	0.512684	0.882944
BW25113_1080	flgI	putative flagellar basal body protein	0.285404	7.25452	0.00710427	0.112733
BW25113_1081	flgJ	flagellar rod assembly protein and murein hydrolase; flagellum-specific muramidase	-0.036207	6.76502	0.823479	0.980252
BW25113_1082	flgK	flagellar hook-filament junction protein 1	-0.165196	7.4179	0.103692	0.506136
BW25113_1083	flgL	flagellar hook-filament junction protein	-0.0839107	6.74166	0.561052	0.902755
BW25113_1084	rne	fused ribonucleaseE: endoribonuclease/RNA-binding protein/RNA degradosome binding protein	-0.627858	5.24969	0.0160618	0.18768
BW25113_1085	yceQ	uncharacterized protein	0.225574	6.3312	0.18085	0.625995
BW25113_1086	rluC	23S rRNA pseudouridine(955,2504,2580) synthase	0.112226	7.12039	0.458627	0.861388
BW25113_1087	yceF	Maf-like protein	-0.0030791	7.50507	0.943978	1
BW25113_1088	yceD	DUF177 family protein	0.0941378	4.53286	0.770832	0.967933
BW25113_1090	plsX	putative phosphate acyltransferase	-0.478859	6.59662	0.000725331	0.0185224
BW25113_1095	fabF	3-oxoacyl-[acyl-carrier-protein] synthase II	-0.0696698	7.46125	0.616364	0.920175
BW25113_1096	pabC	4-amino-4-deoxychorismate lyase component of para-aminobenzoate synthase multienzyme complex	-0.0125044	7.04634	0.952908	1
BW25113_1097	yceG	septation protein, ampicillin sensitivity	-1.83074	6.82364	4.334e-35	4.6422e-33
BW25113_1100	ycfH	putative DNase	0.0427228	6.82984	0.808683	0.977721
BW25113_1101	ptsG	fused glucose-specific PTS enzymes: IIB component/IIC component	0.109115	7.09614	0.352433	0.798642
BW25113_1102	fhuE	ferric-rhodotorulic acid outer membrane transporter	-0.0812737	7.93975	0.318114	0.774852
BW25113_1103	hinT	purine nucleoside phosphoramidase, dadA activator protein	-0.544593	5.27157	0.0170654	0.194407
BW25113_1104	ycfL	uncharacterized protein	-0.15226	4.58351	0.602261	0.915741
BW25113_1105	lpoB	OM lipoprotein stimulator of MrcB transpeptidase	-8.64458	4.20078	5.8733e-22	5.03276e-20
BW25113_1106	thiK	thiamine kinase	-0.0576432	7.18598	0.636673	0.927819
BW25113_1107	nagZ	beta N-acetyl-glucosaminidase	0.0929201	6.76317	0.501177	0.878436
BW25113_1108	ycfP	putative UPF0227 family esterase	0.258826	5.4544	0.223943	0.683829
BW25113_1109	ndh	respiratory NADH dehydrogenase 2/cupric reductase	-0.654639	4.95145	0.0106609	0.146294
BW25113_1110	ycfJ	uncharacterized protein	-0.058046	6.74761	0.709788	0.956988
BW25113_1111	ycfQ	repressor for bhsA(ycfR)	-0.391459	5.7626	0.0670634	0.4198
BW25113_1112	bhsA	biofilm, cell surface and signaling protein	0.0496875	4.71283	0.838711	0.985224
BW25113_1113	ldtC	L,D-transpeptidase linking Lpp to murein	0.217785	6.84087	0.0779299	0.449016
BW25113_1114	mfd	transcription-repair coupling factor	0.00827573	8.53707	0.957055	1
BW25113_1115	ycfT	inner membrane protein	-0.209254	7.16781	0.0706597	0.431113
BW25113_1119	nagK	N-acetyl-D-glucosamine kinase	0.0653337	6.04206	0.699521	0.952998
BW25113_1120	cobB	deacetylase of acs and cheY, chemotaxis regulator	-0.0126503	6.14622	0.936632	1
BW25113_1122	ymfA	DUF3592 family inner membrane protein	0.0977675	8.06565	0.292117	0.747138
BW25113_1123	potD	polyamine transporter subunit	-0.150285	6.29427	0.371985	0.807885
BW25113_1124	potC	polyamine transporter subunit	-0.356492	5.71175	0.0981496	0.496022
BW25113_1125	potB	polyamine transporter subunit	-0.181558	6.45627	0.304336	0.760413
BW25113_1126	potA	polyamine transporter subunit	-0.221923	6.1275	0.169424	0.620127
BW25113_1127	pepT	peptidase T	-0.17934	7.331	0.0899716	0.477191
BW25113_1128	roxA	50S ribosomal protein L16 arginine hydroxylase; 2-oxoglutarate oxygenase	-0.0348147	6.67992	0.762561	0.967933
BW25113_1129	phoQ	sensory histidine kinase in two-component regulatory system with PhoP	-5.56892	6.68005	2.63767e-105	9.24623e-103
BW25113_1130	phoP	response regulator in two-component regulatory system with PhoQ	-5.54401	6.31637	3.80566e-83	8.63213e-81
BW25113_1132	hflD	putative lysogenization regulator	-0.105833	5.40258	0.671893	0.941431
BW25113_1134	nudJ	bifunctional thiamine pyrimidine pyrophosphate hydrolase/ thiamine pyrophosphate hydrolase	-0.98109	5.89394	1.77103e-05	0.00065039
BW25113_1135	rluE	23S rRNA pseudouridine(2457) synthase	0.193602	6.63196	0.23011	0.686279
BW25113_1139	lit	e14 prophage; cell death peptidase, inhibitor of T4 late gene expression	-0.0249484	5.62037	0.88506	0.996021
BW25113_1140	intE	e14 prophage; putative integrase	0.141345	8.34433	0.163673	0.61387
BW25113_1141	xisE	e14 prophage; putative excisionase	0.10532	6.44736	0.450957	0.858911
BW25113_1143	ymfI	e14 prophage; uncharacterized protein	0.141473	5.87752	0.501425	0.878436
BW25113_1144	ymfJ	e14 prophage; uncharacterized protein	0.0649046	6.03702	0.798765	0.973272
BW25113_1146	croE	e14 prophage; putative DNA-binding transcriptional regulator	-0.280809	4.10333	0.585685	0.908163
BW25113_1147	ymfL	e14 prophage; putative DNA-binding transcriptional regulator	-0.0320191	5.78726	0.967088	1
BW25113_1148	ymfM	e14 prophage; uncharacterized protein	-0.0612668	6.33557	0.716344	0.957599
BW25113_1150	ymfR	e14 prophage; uncharacterized protein	0.50751	4.86184	0.106657	0.514085
BW25113_1151	beeE	pseudogene	0.372753	5.422	0.0592783	0.397526
BW25113_1152	jayE	pseudogene	-0.145698	7.54444	0.180651	0.625866
BW25113_1153	ymfQ	prohage e14 tail protein homolog	-0.0233444	6.82654	0.851718	0.988162
BW25113_1154	stfP	e14 prophage; uncharacterized protein	-0.207873	8.51052	0.017109	0.194407
BW25113_1155	tfaP	e14 prophage; uncharacterized protein	0.0734745	7.11662	0.628528	0.924687
BW25113_1156	tfaE	e14 prophage; putative tail fiber assembly protein	0.0748268	7.08424	0.56908	0.90415
BW25113_1157	stfE	pseudogene	0.0129112	7.67217	0.946325	1
BW25113_1158	pinE	e14 prophage; site-specific DNA recombinase	0.129686	7.39804	0.250693	0.704123
BW25113_1159	mcrA	putative 5-methylcytosine/5-hydroxymethylcytosine-specific restriction nuclease; 5-methylcytosine DNA binding protein; e14 prophage gene	0.223252	6.62953	0.088586	0.475087
BW25113_1161	ycgX	DUF1398 family protein	0.0611132	4.84234	0.7707	0.967933
BW25113_1162	bluR	repressor of blue light-responsive genes	0.0617768	7.8524	0.546012	0.895163
BW25113_1163	bluF	anti-repressor for YcgE, blue light-responsive; FAD-binding; has c-di-GMP phosphodiesterase-like EAL domain, but does not degrade c-di-GMP	0.247654	7.04977	0.0668799	0.419331
BW25113_1164	ycgZ	RcsB connector protein for regulation of biofilm and acid-resistance	-0.0723136	4.73692	0.786482	0.97
BW25113_1165	ymgA	RcsB connector protein for regulation of biofilm	-1.22799	3.72971	0.00369922	0.0716794
BW25113_1168	ycgG	putative membrane-anchored cyclic-di-GMP phosphodiesterase	0.265535	6.53928	0.0967374	0.495551
BW25113_1171	ymgD	uncharacterized protein	0.0933579	7.06953	0.454452	0.861234
BW25113_1172	ymgG	UPF0757 family protein	-0.0990628	6.59345	0.494889	0.875056
BW25113_1175	minD	membrane ATPase of the MinC-MinD-MinE system	-1.40264	6.03939	5.66374e-13	3.30899e-11
BW25113_1176	minC	cell division inhibitor	-1.61378	5.57282	2.08159e-12	1.16327e-10
BW25113_1177	ycgJ	uncharacterized protein	-0.0561579	7.07443	0.620827	0.922398
BW25113_1178	pliG	periplasmic inhibitor of g-type lysozyme	-0.0344997	7.42323	0.736114	0.963219
BW25113_1179	ycgL	UPF0745 family protein	0.010427	3.25279	1	1
BW25113_1180	ycgM	putative isomerase/hydrolase	0.0293735	6.24781	0.835409	0.985115
BW25113_1181	ycgN	UPF0153 family cysteine cluster protein	0.100317	7.63848	0.366887	0.803344
BW25113_1183	umuD	DNA polymerase V, subunit D	-0.0142951	5.10533	1	1
BW25113_1184	umuC	DNA polymerase V, subunit C	-0.0912972	6.91615	0.458774	0.861388
BW25113_1185	dsbB	oxidoreductase that catalyzes reoxidation of DsbA protein disulfide isomerase I	-0.439423	5.13388	0.0503493	0.358205
BW25113_1186	nhaB	sodium:proton antiporter	0.16453	8.16003	0.0640097	0.411841
BW25113_1187	fadR	fatty acid metabolism regulon transcriptional regulator	-0.635572	6.15975	0.000112277	0.00349145
BW25113_1188	ycgB	SpoVR family stationary phase protein	-0.175667	7.78208	0.116937	0.534253
BW25113_1189	dadA	D-amino acid dehydrogenase	-0.236739	7.89154	0.00717877	0.113205
BW25113_1190	dadX	alanine racemase, catabolic, PLP-binding	-0.0401409	7.47583	0.69961	0.952998
BW25113_1191	cvrA	putative cation/proton antiporter	-0.0484892	8.38278	0.52784	0.88949
BW25113_1193	emtA	lytic murein endotransglycosylase E	0.0694819	6.11393	0.679714	0.944757
BW25113_1194	ycgR	flagellar velocity braking protein, c-di-GMP-regulated	0.053094	6.17568	0.798439	0.973272
BW25113_1195	ymgE	UPF0410 family putative inner membrane protein	0.0288068	5.86948	0.84342	0.98642
BW25113_1196	ycgY	uncharacterized protein	0.151868	3.16744	0.79352	0.970445
BW25113_1197	treA	periplasmic trehalase	-0.0116675	8.11888	0.9047	1
BW25113_1198	dhaM	putative dihydroxyacetone-specific PTS enzymes: HPr component/EI component	0.12489	7.67137	0.189809	0.638392
BW25113_1199	dhaL	dihydroxyacetone kinase, C-terminal domain	0.164177	5.38973	0.419583	0.845057
BW25113_1200	dhaK	dihydroxyacetone kinase, PTS-dependent, dihydroxyacetone-binding subunit	-0.00759088	7.51885	0.908471	1
BW25113_1201	dhaR	dhaKLM operon transcription activator	-0.0437129	7.85983	0.600335	0.913894
BW25113_1202	ycgV	putative adhesin	0.0305623	9.25941	0.614959	0.919971
BW25113_1203	ychF	catalase inhibitor protein; ATPase, K+-dependent, ribosome-associated	-1.05781	3.59017	0.00836462	0.124054
BW25113_1205	ychH	DUF2583 family putative inner membrane protein	0.286991	6.19111	0.102911	0.506098
BW25113_1206	dauA	C4-dicarboxylic acid transporter	-0.189693	8.15372	0.0283844	0.268985
BW25113_1211	prfA	peptide chain release factor RF-1	-1.5939	4.01545	0.000139702	0.00420851
BW25113_1213	ychQ	SIRB family inner membrane protein	-0.0147671	5.7284	1	1
BW25113_1214	ychA	transglutaminase-like TPR-repeat protein	-0.0643059	5.78739	0.780223	0.968108
BW25113_1216	chaA	calcium/sodium:proton antiporter	-0.0893798	8.81983	0.211405	0.670862
BW25113_1217	chaB	cation transport regulator	0.253571	5.30117	0.213961	0.672398
BW25113_1218	chaC	cation transport regulator	0.0321504	6.82894	0.810831	0.978071
BW25113_1219	ychN	putative sulfur relay protein	0.0298613	5.85726	0.895012	1
BW25113_1220	ychO	putative invasin	-0.0358961	7.33395	0.840899	0.985395
BW25113_1221	narL	response regulator in two-component regulatory system with NarX (or NarQ)	-0.256418	6.62514	0.111953	0.521448
BW25113_1222	narX	sensory histidine kinase in two-component regulatory system with NarL	0.134568	8.04924	0.109334	0.518035
BW25113_1223	narK	nitrate/nitrite transporter	0.0365755	7.41591	0.704638	0.956242
BW25113_1224	narG	nitrate reductase 1, alpha subunit	0.037793	9.05149	0.551059	0.897908
BW25113_1225	narH	nitrate reductase 1, beta (Fe-S) subunit	-0.0159996	6.99461	1	1
BW25113_1226	narJ	molybdenum-cofactor-assembly chaperone subunit (delta subunit) of nitrate reductase 1	0.206468	6.49415	0.222103	0.682809
BW25113_1227	narI	nitrate reductase 1, gamma (cytochrome b(NR)) subunit	-0.199198	6.2057	0.28007	0.733661
BW25113_1232	purU	formyltetrahydrofolate hydrolase	0.230616	6.62623	0.0763254	0.445925
BW25113_1233	ychJ	UPF0225 family protein	-0.0666626	7.53576	0.59842	0.912445
BW25113_1234	rssA	putative patatin-like family phospholipase	-0.244026	7.43169	0.0176573	0.197926
BW25113_1235	rssB	PcnB-degradosome interaction factor; response regulator	-0.509125	6.7652	0.000213932	0.00615612
BW25113_1236	galU	glucose-1-phosphate uridylyltransferase	-9.03386	4.64103	1.57944e-23	1.41635e-21
BW25113_1237	hns	global DNA-binding transcriptional dual regulator H-NS	0.0238825	3.16927	1	1
BW25113_1238	tdk	thymidine kinase/deoxyuridine kinase	0.243932	8.20662	0.00386996	0.0737659
BW25113_1241	adhE	fused acetaldehyde-CoA dehydrogenase/iron-dependent alcohol dehydrogenase/pyruvate-formate lyase deactivase	0.105695	7.98059	0.194058	0.643529
BW25113_1242	ychE	UPF0056 family inner membrane protein	0.0666399	7.02414	0.608312	0.918983
BW25113_1243	oppA	oligopeptide transporter subunit	-0.11007	7.22072	0.466497	0.863984
BW25113_1244	oppB	oligopeptide transporter subunit	0.0972141	6.84085	0.4714	0.868303
BW25113_1245	oppC	oligopeptide transporter subunit	-0.493055	3.48682	0.294345	0.748745
BW25113_1246	oppD	oligopeptide transporter subunit	-0.0932349	4.64167	0.783976	0.97
BW25113_1247	oppF	oligopeptide transporter subunit	0.213471	4.41652	0.446736	0.857689
BW25113_1249	clsA	cardiolipin synthase 1	-0.158104	7.05366	0.211241	0.670862
BW25113_1250	kch	voltage-gated potassium channel	0.192564	6.90677	0.106553	0.514085
BW25113_1251	yciI	putative DGPF domain-containing enzyme	-0.208157	6.33761	0.19608	0.645674
BW25113_1253	yciA	acyl-CoA esterase	-0.211417	6.56276	0.336617	0.785235
BW25113_1254	yciB	IspA family inner membrane protein	-3.56894	4.27445	1.94043e-16	1.33612e-14
BW25113_1255	yciC	UPF0259 family inner membrane protein	-0.028543	6.67373	0.926368	1
BW25113_1256	ompW	outer membrane protein W	-0.212293	7.85777	0.0549985	0.380061
BW25113_1258	yciF	putative rubrerythrin/ferritin-like metal-binding protein	0.443554	3.45454	0.30038	0.756542
BW25113_1260	trpA	tryptophan synthase, alpha subunit	-0.108683	6.20843	0.52612	0.88949
BW25113_1261	trpB	tryptophan synthase, beta subunit	-0.321361	5.01645	0.164115	0.61387
BW25113_1262	trpC	fused indole-3-glycerolphosphate synthetase/N-(5-phosphoribosyl)anthranilate isomerase	-0.0557185	6.20435	0.753979	0.967501
BW25113_1263	trpD	fused glutamine amidotransferase (component II) of anthranilate synthase/anthranilate phosphoribosyl transferase	-0.00885613	5.6906	1	1
BW25113_1264	trpE	component I of anthranilate synthase	-0.07496	6.40237	0.716307	0.957599
BW25113_1266	yciV	PHP domain protein	0.118559	6.37575	0.473802	0.868682
BW25113_1267	yciO	putative RNA binding protein	-0.381501	5.84612	0.03326	0.286247
BW25113_1268	yciQ	enhancer of membrane protein expression; putative inner membrane protein	0.0372514	8.93071	0.583731	0.907684
BW25113_1269	rluB	23S rRNA pseudouridine(2605) synthase	0.0174637	6.24914	0.937968	1
BW25113_1270	btuR	cob(I)yrinic acid a,c-diamide adenosyltransferase	-0.210549	6.15105	0.294848	0.748745
BW25113_1271	yciK	putative EmrKY-TolC system oxoacyl-(acyl carrier protein) reductase	-0.124263	6.14499	0.531728	0.889547
BW25113_1272	sohB	inner membrane protein, S49 peptidase family protein	0.0384003	6.82896	0.777881	0.968108
BW25113_1273	yciN	DUF2498 protein YciN	0.0389257	5.74066	0.892908	0.998582
BW25113_1276	acnA	aconitate hydratase 1	-0.056491	8.57763	0.46389	0.861388
BW25113_1278	pgpB	phosphatidylglycerophosphatase B	-0.123185	5.30024	0.730316	0.961126
BW25113_1279	yciS	DUF1049 family inner membrane protein, function unknown	-1.51093	3.46754	0.000669936	0.0174545
BW25113_1281	pyrF	orotidine-5'-phosphate decarboxylase	0.00857666	5.15215	0.956828	1
BW25113_1282	yciH	initiation factor function partial mimic, SUI1 family	0.00507761	5.30654	1	1
BW25113_1283	osmB	lipoprotein	0.0453145	8.04818	0.574802	0.905786
BW25113_1284	yciT	global regulator of transcription; DeoR family	-0.102995	7.3819	0.446297	0.857689
BW25113_1285	gmr	cyclic-di-GMP phosphodiesterase; csgD regulator; modulator of Rnase II stability	0.17525	8.02115	0.0534389	0.374655
BW25113_1286	rnb	ribonuclease II	-0.53429	3.68803	0.198378	0.650464
BW25113_1287	yciW	putative oxidoreductase	-0.0219664	7.37511	0.94313	1
BW25113_1289	ycjD	DUF559 family endonuclease-related protein	0.057488	5.5851	0.906196	1
BW25113_1290	sapF	antimicrobial peptide transport ABC system ATP-binding protein	-0.382704	4.88143	0.188207	0.6374
BW25113_1291	sapD	antimicrobial peptide transport ABC system ATP-binding protein	0.0215792	4.49243	1	1
BW25113_1292	sapC	antimicrobial peptide transport ABC transporter permease	-0.424977	5.66817	0.0451739	0.33886
BW25113_1293	sapB	antimicrobial peptide transport ABC transporter permease	-0.186806	5.4041	0.457546	0.861388
BW25113_1294	sapA	antimicrobial peptide transport ABC transporter periplasmic binding protein	-0.266266	7.29412	0.0122063	0.157889
BW25113_1295	ymjA	DUF2543 family protein	0.15043	4.35742	0.652196	0.934558
BW25113_1296	puuP	putrescine importer	0.00345896	7.70511	1	1
BW25113_1297	puuA	glutamate--putrescine ligase	0.223305	7.71478	0.0165993	0.192213
BW25113_1298	puuD	gamma-glutamyl-gamma-aminobutyrate hydrolase	0.260273	5.9182	0.119025	0.539452
BW25113_1299	puuR	repressor for the divergent puu operons, putrescine inducible	0.0633397	6.4663	0.64175	0.929498
BW25113_1300	puuC	gamma-glutamyl-gamma-aminobutyraldehyde dehydrogenase; succinate semialdehyde dehydrogenase	0.0394012	7.25075	0.828792	0.981518
BW25113_1301	puuB	gamma-glutamylputrescine oxidoreductase	0.0585902	7.41368	0.583498	0.907684
BW25113_1302	puuE	4-aminobutyrate aminotransferase, PLP-dependent	-0.0918507	7.64921	0.414651	0.840429
BW25113_1303	pspF	psp operon transcriptional activator	-0.135596	6.44526	0.349377	0.795746
BW25113_1304	pspA	regulatory protein for phage-shock-protein operon	-0.769491	5.09732	0.00558162	0.0952332
BW25113_1305	pspB	psp operon transcription co-activator	0.224509	4.43449	0.393197	0.822559
BW25113_1306	pspC	psp operon transcription co-activator	0.47202	4.61267	0.0668662	0.419331
BW25113_1307	pspD	peripheral inner membrane phage-shock protein	-0.490932	3.90669	0.16836	0.618871
BW25113_1308	pspE	thiosulfate:cyanide sulfurtransferase (rhodanese)	-0.0353707	6.67746	0.916579	1
BW25113_1309	ycjM	alpha amylase catalytic domain family protein	0.0719744	6.02549	0.64383	0.930513
BW25113_1310	ycjN	putative ABC superfamily sugar transporter periplasmic-binding protein	-0.121735	7.77416	0.216079	0.675752
BW25113_1311	ycjO	inner membrane putative ABC superfamily sugar transporter permease	0.0386574	6.90338	0.762357	0.967933
BW25113_1312	ycjP	inner membrane putative ABC superfamily sugar transporter permease	0.0959957	7.40243	0.418337	0.844645
BW25113_1313	ycjQ	putative Zn-dependent NAD(P)-binding oxidoreductase	0.103884	7.49756	0.310186	0.769982
BW25113_1314	ycjR	putative TIM alpha/beta barrel enzyme	-0.125835	6.47358	0.376893	0.811446
BW25113_1315	ycjS	putative NADH-binding oxidoreductase	0.201002	7.15323	0.126783	0.560261
BW25113_1316	ycjT	putative family 65 glycosyl hydrolase	0.0293955	8.33119	0.769084	0.967933
BW25113_1317	ycjU	beta-phosphoglucomutase	0.178199	6.69468	0.180283	0.625866
BW25113_1319	ompG	outer membrane porin G	0.0992355	8.50785	0.185867	0.63313
BW25113_1320	ycjW	LacI family putative transcriptional repressor	0.0192918	7.67181	0.853685	0.989002
BW25113_1321	ycjX	DUF463 family protein, putative P-loop NTPase	-0.197254	7.89237	0.0348252	0.294515
BW25113_1322	ycjF	UPF0283 family inner membrane protein	0.235714	7.44733	0.0252075	0.250815
BW25113_1323	tyrR	aromatic amino acid biosynthesis and transport regulon transcriptional regulator; autorepressor; ATPase; phosphatase	-0.0980429	7.22924	0.40563	0.833746
BW25113_1324	tpx	lipid hydroperoxide peroxidase	0.239744	5.20932	0.273731	0.726183
BW25113_1325	ycjG	L-Ala-D/L-Glu epimerase	0.356859	6.58965	0.0152449	0.180875
BW25113_1326	mpaA	murein peptide amidase A	0.350152	6.20264	0.0204275	0.220024
BW25113_1327	ycjY	S9 homolog non-peptidase family protein	0.0933232	7.85406	0.310946	0.770572
BW25113_1328	pgrR	murein peptide degradation regulator	0.0886132	7.11181	0.58876	0.909194
BW25113_1329	mppA	murein tripeptide (L-ala-gamma-D-glutamyl-meso-DAP) transporter subunit	0.005229	8.8538	0.945305	1
BW25113_1330	ynaI	mechanosensitive channel protein, very small conductance	-0.0294757	7.8055	0.737106	0.963219
BW25113_1332	ynaJ	DUF2534 family putative inner membrane protein	-0.0258814	3.0751	1	1
BW25113_1333	uspE	stress-induced protein	-0.201298	6.33186	0.21392	0.672398
BW25113_1334	fnr	oxygen-sensing anaerobic growth regulon transcriptional regulator; autorepressor	0.095674	5.82011	0.738573	0.963219
BW25113_1335	ogt	O-6-alkylguanine-DNA:cysteine-protein methyltransferase	0.170561	6.03064	0.459747	0.861388
BW25113_1336	abgT	p-aminobenzoyl-glutamate transporter; membrane protein	0.158489	7.34766	0.121124	0.544393
BW25113_1337	abgB	p-aminobenzoyl-glutamate hydrolase, B subunit	-0.135941	6.76056	0.386226	0.818236
BW25113_1338	abgA	p-aminobenzoyl-glutamate hydrolase, A subunit	0.0975874	7.87684	0.33536	0.783252
BW25113_1339	abgR	putative DNA-binding transcriptional regulator of abgABT operon	0.0381834	7.60013	0.670578	0.941278
BW25113_1340	smrA	DNA endonuclease	-0.240396	5.79166	0.191017	0.639149
BW25113_1341	ydaM	diguanylate cyclase, csgD regulator	0.184105	7.7602	0.054861	0.379792
BW25113_1342	ydaN	putative Zn(II) transporter	0.153063	7.37647	0.150074	0.596271
BW25113_1343	dbpA	ATP-dependent RNA helicase, specific for 23S rRNA	0.326489	6.81426	0.0158078	0.185838
BW25113_1344	ttcA	tRNA 2-thiocytidine biosynthesis protein	-0.0104913	7.60001	0.874804	0.993007
BW25113_1345	intR	Rac prophage; integrase	0.103842	7.97814	0.20615	0.661877
BW25113_1349	recT	Rac prophage; recombination and repair protein	0.0275453	7.95638	0.761692	0.967933
BW25113_1350	recE	Rac prophage; exonuclease VIII, 5'-> 3' specific dsDNA exonuclease	0.109867	8.3947	0.137516	0.57889
BW25113_1353	sieB	Rac prophage; phage superinfection exclusion protein	-0.0806577	6.51181	0.638005	0.928031
BW25113_1355	ydaG	Rac prophage; uncharacterized protein	-0.694	5.10281	0.0130382	0.162114
BW25113_1357	ydaS	Rac prophage; putative DNA-binding transcriptional regulator	-0.155193	4.89304	0.556664	0.901358
BW25113_1358	ydaT	Rac prophage; uncharacterized protein	0.257189	4.27111	0.53033	0.889547
BW25113_1359	ydaU	Rac prophage; conserved protein	0.204369	6.35055	0.155735	0.603059
BW25113_1360	ydaV	Rac prophage; putative DNA replication protein	0.18978	6.42945	0.171257	0.621467
BW25113_1361	ydaW	pseudogene	0.427515	3.79837	0.23554	0.688344
BW25113_1362	rzpR	pseudogene	-0.122966	5.43121	0.55803	0.901451
BW25113_1363	trkG	Rac prophage; potassium transporter subunit	-0.0277909	6.85805	0.805947	0.976946
BW25113_1365	ynaK	Rac prophage; conserved protein	0.000848398	8.63208	0.933753	1
BW25113_1366	ydaY	pseudogene	-0.163426	6.90155	0.178384	0.623617
BW25113_1368	tmpR	pseudogene	0.0417925	6.65479	0.765737	0.967933
BW25113_1370	insH1	pseudogene	0.0312968	5.26869	0.876294	0.993237
BW25113_1372	stfR	Rac prophage; putative tail fiber protein	0.0462919	8.48166	0.528208	0.88949
BW25113_1374	pinR	Rac prophage; putative site-specific recombinase	0.0138775	4.92641	0.949182	1
BW25113_1376	uspF	stress-induced protein, ATP-binding protein	-0.00992994	7.44093	0.919018	1
BW25113_1377	ompN	outer membrane pore protein N, non-specific	0.0883486	7.27075	0.462722	0.861388
BW25113_1378	pfo	pyruvate-flavodoxin oxidoreductase	0.065743	9.05392	0.284448	0.737614
BW25113_1379	hslJ	heat-inducible lipoprotein involved in novobiocin resistance	0.22169	6.70056	0.0970902	0.495551
BW25113_1380	ldhA	fermentative D-lactate dehydrogenase, NAD-dependent	-0.228999	7.48125	0.0293952	0.272988
BW25113_1381	ydbH	putative membrane-anchored protein, function unknown	-0.0373932	9.18042	0.579263	0.906878
BW25113_1382	ynbE	lipoprotein	-0.0073604	6.73743	0.975898	1
BW25113_1383	ydbL	DUF1318 family protein	-0.226582	6.76406	0.108441	0.516255
BW25113_1384	feaR	transcriptional activator for tynA and feaB	0.1236	8.37708	0.147645	0.591808
BW25113_1385	feaB	phenylacetaldehyde dehydrogenase	0.131531	8.28177	0.0855325	0.466076
BW25113_1386	tynA	tyramine oxidase, copper-requiring	0.156321	8.62463	0.0861007	0.466298
BW25113_1387	paaZ	fused oxepin-CoA hydrolase/3-oxo-5,6-dehydrosuberyl-CoA semialdehyde dehydrogenase	-0.0625091	7.6648	0.476111	0.869444
BW25113_1388	paaA	ring 1,2-phenylacetyl-CoA epoxidase subunit	0.00435218	6.84917	0.975201	1
BW25113_1389	paaB	putative ring 1,2-phenylacetyl-CoA epoxidase subunit	0.431025	4.852	0.111399	0.521234
BW25113_1390	paaC	ring 1,2-phenylacetyl-CoA epoxidase subunit	0.294886	6.58235	0.0322989	0.2831
BW25113_1391	paaD	ring 1,2-phenylacetyl-CoA epoxidase subunit	-0.178517	6.39423	0.250444	0.704123
BW25113_1392	paaE	ring 1,2-phenylacetyl-CoA epoxidase, NAD(P)H oxidoreductase component	0.0500105	6.72656	0.798322	0.973272
BW25113_1393	paaF	2,3-dehydroadipyl-CoA hydratase	0.20287	6.92543	0.110975	0.520676
BW25113_1394	paaG	1,2-epoxyphenylacetyl-CoA isomerase, oxepin-CoA-forming	-0.0906416	6.6379	0.597465	0.912445
BW25113_1395	paaH	3-hydroxyadipyl-CoA dehydrogenase, NAD+-dependent	0.310498	7.04207	0.0283186	0.268985
BW25113_1396	paaI	hydroxyphenylacetyl-CoA thioesterase	-0.215538	6.22209	0.237811	0.690793
BW25113_1397	paaJ	3-oxoadipyl-CoA/3-oxo-5,6-dehydrosuberyl-CoA thiolase	0.169813	6.96563	0.149592	0.595916
BW25113_1398	paaK	phenylacetyl-CoA ligase	0.195543	7.12185	0.108433	0.516255
BW25113_1399	paaX	transcriptional repressor of phenylacetic acid degradation paa operon, phenylacetyl-CoA inducer	0.0990371	5.94473	0.554683	0.900951
BW25113_1400	paaY	putative hexapeptide repeat acetyltransferase	0.0457086	6.57542	0.763508	0.967933
BW25113_1406	ydbC	putative NAD(P)-binding oxidoreductase	0.0101964	7.92096	0.966673	1
BW25113_1407	ydbD	PF10971 family putative periplasmic methylglyoxal resistance protein	-0.0266484	7.261	0.824679	0.980252
BW25113_1408	ynbA	inner membrane protein	0.216549	5.67295	0.241448	0.697569
BW25113_1410	ynbC	putative esterase	0.183825	8.2991	0.0183243	0.204215
BW25113_1411	ynbD	putative phosphatase inner membrane protein	0.101248	7.66947	0.318501	0.774852
BW25113_1412	azoR	NADH-azoreductase, FMN-dependent	0.0199662	6.4897	0.869053	0.990854
BW25113_1413	hrpA	putative ATP-dependent helicase	0.111619	8.12921	0.18047	0.625866
BW25113_1414	ydcF	DUF218 superfamily protein, SAM-binding	-0.12532	7.27618	0.224852	0.683829
BW25113_1415	aldA	aldehyde dehydrogenase A, NAD-linked	0.127125	7.29357	0.266353	0.718725
BW25113_1418	cybB	cytochrome b561	0.0293649	6.5849	0.837441	0.985224
BW25113_1419	ydcA	putative periplasmic protein	-0.120738	6.36365	0.503924	0.878436
BW25113_1420	mokB	regulatory peptide	0.138453	4.96003	0.678711	0.944757
BW25113_1421	trg	methyl-accepting chemotaxis protein III, ribose and galactose sensor receptor	-0.0801415	7.86081	0.422684	0.846421
BW25113_1422	ydcI	putative DNA-binding transcriptional regulator	-0.188012	7.11887	0.0890229	0.475299
BW25113_1423	ydcJ	putative metalloenzyme	0.303286	6.98371	0.024096	0.243231
BW25113_1424	opgD	osmoregulated periplasmic glucan (OPG) biosynthesis periplasmic protein	0.19564	7.31978	0.0737406	0.43948
BW25113_1426	ydcH	DUF465 family protein	-0.224275	4.65021	0.437163	0.854818
BW25113_1427	rimL	ribosomal-protein-L7/L12-serine acetyltransferase	0.305246	6.18423	0.082966	0.459922
BW25113_1428	ydcK	uncharacterized protein	0.0852842	6.36502	0.699227	0.952998
BW25113_1429	tehA	potassium-tellurite ethidium and proflavin transporter	-0.234448	6.76887	0.0702918	0.430915
BW25113_1430	tehB	tellurite, selenium methyltransferase, SAM-dependent; tellurite, selenium resistance protein	-0.0204065	6.65585	0.853094	0.988738
BW25113_1431	ydcL	lipoprotein	0.171916	6.78992	0.265358	0.718725
BW25113_1432	insQ	IS609 transposase B	0.0383679	7.16743	0.7633	0.967933
BW25113_1433	ydcO	BenE family inner membrane putative transporter	0.0760365	7.69179	0.409674	0.837159
BW25113_1434	ydcN	putative DNA-binding transcriptional regulator	0.176249	6.35783	0.222676	0.68324
BW25113_1435	ydcP	putative peptidase	-0.093406	8.03737	0.278771	0.732748
BW25113_1436	yncJ	uncharacterized protein	0.251813	4.19528	0.549974	0.89784
BW25113_1438	hicB	antitoxin for the HicAB toxin-antitoxin system	0.345421	6.01745	0.0368213	0.306421
BW25113_1439	ydcR	putative DNA-binding transcriptional regulator/putative amino transferase	-0.0456862	7.79311	0.576856	0.905786
BW25113_1440	ydcS	polyhydroxybutyrate (PHB) synthase, ABC transporter periplasmic binding protein homolog	0.132755	7.80184	0.130504	0.564647
BW25113_1441	ydcT	putative spermidine/putrescine transporter subunit	-0.117867	6.89423	0.367439	0.803344
BW25113_1442	ydcU	putative spermidine/putrescine transporter subunit	-0.0752184	7.18409	0.487424	0.871746
BW25113_1443	ydcV	putative spermidine/putrescine transporter subunit	0.0454961	5.54033	0.77229	0.967933
BW25113_1444	patD	gamma-aminobutyraldehyde dehydrogenase	-0.0608644	7.34833	0.64066	0.929406
BW25113_1445	ydcX	DUF2566 family protein	-1.20775	2.59257	0.05861	0.395264
BW25113_1446	ydcY	uncharacterized protein	-0.229868	5.05395	0.360021	0.799604
BW25113_1447	ydcZ	DUF606 family inner membrane protein	-0.241203	5.72049	0.194219	0.643529
BW25113_1448	mnaT	methionine N-acyltransferase; L-amino acid N-acyltransferase	0.100383	5.71919	0.571458	0.905786
BW25113_1449	curA	curcumin/dihydrocurcumin reductase, NADPH-dependent	0.163406	7.06479	0.153112	0.600234
BW25113_1450	mcbR	colanic acid and biofilm gene transcriptional regulator, MqsR-controlled	0.190555	7.04172	0.0933989	0.486525
BW25113_1451	yncD	putative iron outer membrane transporter	-0.0153612	8.78927	0.813706	0.978071
BW25113_1452	yncE	ATP-binding protein, periplasmic, function unknown	-0.0610028	7.00573	0.614245	0.919971
BW25113_1453	ansP	L-asparagine transporter	-0.0119562	7.62923	0.961919	1
BW25113_1454	yncG	glutathione S-transferase homolog	0.133244	6.14569	0.378505	0.812948
BW25113_1456	rhsE	pseudogene	-0.100348	8.49142	0.193733	0.643442
BW25113_1460	ydcC	H repeat-associated putative transposase	-0.278623	2.92287	0.67154	0.941278
BW25113_1461	pptA	4-oxalocrotonate tautomerase	0.270746	4.57962	0.340729	0.788255
BW25113_1462	yddH	flavin reductase like-protein	0.0253551	6.79875	0.837493	0.985224
BW25113_1463	nhoA	N-hydroxyarylamine O-acetyltransferase	0.0583484	7.20149	0.568922	0.90415
BW25113_1464	yddE	PhzC-PhzF family protein	-0.147988	6.80574	0.254229	0.708314
BW25113_1465	narV	nitrate reductase 2 (NRZ), gamma subunit	0.196166	6.03286	0.384678	0.818236
BW25113_1466	narW	nitrate reductase 2 (NRZ), delta subunit (assembly subunit)	0.0684539	6.38181	0.738561	0.963219
BW25113_1467	narY	nitrate reductase 2 (NRZ), beta subunit	0.0537935	7.74753	0.542254	0.89167
BW25113_1468	narZ	nitrate reductase 2 (NRZ), alpha subunit	-0.113678	8.94619	0.0835029	0.461176
BW25113_1469	narU	nitrate/nitrite transporter	-0.200842	6.69932	0.174376	0.621748
BW25113_1473	yddG	aromatic amino acid exporter	0.042512	8.319	0.562655	0.903111
BW25113_1474	fdnG	formate dehydrogenase-N, alpha subunit, nitrate-inducible	0.0114183	8.80973	0.907886	1
BW25113_1475	fdnH	formate dehydrogenase-N, Fe-S (beta) subunit, nitrate-inducible	0.0649063	6.87872	0.60662	0.917305
BW25113_1476	fdnI	formate dehydrogenase-N, cytochrome B556 (gamma) subunit, nitrate-inducible	0.197101	6.03829	0.337268	0.786279
BW25113_1477	yddM	putative DNA-binding transcriptional regulator	-0.27134	4.48428	0.408357	0.837159
BW25113_1478	adhP	ethanol-active dehydrogenase/acetaldehyde-active reductase	-0.0363378	7.86893	0.785776	0.97
BW25113_1479	maeA	malate dehydrogenase, (decarboxylating, NAD-requiring) (malic enzyme)	0.0515523	8.72443	0.476355	0.869444
BW25113_1481	bdm	biofilm-dependent modulation protein	-0.0845412	5.59867	0.664334	0.93871
BW25113_1482	osmC	lipoyl-dependent Cys-based peroxidase, hydroperoxide resistance; salt-shock inducible membrane protein; peroxiredoxin	0.102852	6.74392	0.413108	0.838653
BW25113_1483	ddpF	D,D-dipeptide permease system, ATP-binding component	0.189338	6.78061	0.175232	0.621748
BW25113_1484	ddpD	D,D-dipeptide permease system, ATP-binding component	0.111916	6.74954	0.459125	0.861388
BW25113_1485	ddpC	D-ala-D-ala transporter subunit	-0.160033	6.38469	0.275979	0.729701
BW25113_1486	ddpB	D-ala-D-ala transporter subunit	0.276103	7.39322	0.00853021	0.126025
BW25113_1487	ddpA	D-ala-D-a la transporter subunit	0.104525	6.79903	0.448641	0.857689
BW25113_1488	ddpX	D-ala-D-ala dipeptidase, Zn-dependent	0.219251	6.11609	0.181976	0.627247
BW25113_1489	dosP	oxygen sensor, c-di-GMP phosphodiesterase, heme-regulated; cold-and stationary phase-induced bioflim regulator	0.0593661	8.05023	0.47213	0.868303
BW25113_1490	dosC	diguanylate cyclase, cold-and stationary phase-induced oxygen-dependent biofilm regulator	0.286019	8.41132	4.90929e-05	0.0016902
BW25113_1491	yddW	liprotein, glycosyl hydrolase homolog	0.179909	8.40239	0.0191711	0.211211
BW25113_1492	gadC	glutamate:gamma-aminobutyric acid antiporter	0.109785	8.87232	0.156213	0.603771
BW25113_1493	gadB	glutamate decarboxylase B, PLP-dependent	0.411837	6.09333	0.0170696	0.194407
BW25113_1494	pqqL	putative periplasmic M16 family zinc metalloendopeptidase	0.000903345	9.84691	0.974105	1
BW25113_1495	yddB	putative TonB-dependent outer membrane receptor	0.123265	9.68506	0.0329654	0.285165
BW25113_1496	yddA	putative multidrug transporter subunit of ABC superfamily, membrane component/ATP-binding component	0.205083	7.14916	0.0586274	0.395264
BW25113_1497	ydeM	putative YdeN-specific sulfatase-maturating enzyme	0.232906	3.17016	0.801813	0.974333
BW25113_1498	ydeN	putative Ser-type periplasmic non-aryl sulfatase	-0.0146495	6.98324	0.906409	1
BW25113_1501	ydeP	putative oxidoreductase	0.0920923	7.52455	0.332404	0.78188
BW25113_1503	ydeR	putative fimbrial-like adhesin protein	0.335959	5.46191	0.146488	0.591808
BW25113_1504	ydeS	putative fimbrial-like adhesin protein	0.0770583	6.10622	0.69535	0.952998
BW25113_1505	ydeT	pseudogene	0.263227	3.21331	0.710961	0.957535
BW25113_1506	yneL	pseudogene	0.176103	4.41532	0.532024	0.889628
BW25113_1507	hipA	inactivating GltX kinase facilitating persister formation; toxin of HipAB TA pair; autokinase	-0.137397	6.08613	0.530013	0.889547
BW25113_1511	lsrK	autoinducer-2 (AI-2) kinase	-0.179463	7.33537	0.106621	0.514085
BW25113_1512	lsrR	lsr operon transcriptional repressor	-0.0408942	5.91796	0.86386	0.990373
BW25113_1513	lsrA	autoinducer 2 import ATP-binding protein	0.290849	6.87256	0.0225966	0.232353
BW25113_1514	lsrC	autoinducer 2 import system permease protein	0.262369	7.02504	0.029805	0.274703
BW25113_1515	lsrD	autoinducer 2 import system permease protein	-0.333034	6.95536	0.00901315	0.131128
BW25113_1516	lsrB	autoinducer 2-binding protein	-0.0128852	6.91332	0.87584	0.993237
BW25113_1517	lsrF	putative autoinducer-2 (AI-2) aldolase	-0.00898112	8.35608	0.921053	1
BW25113_1518	lsrG	autoinducer-2 (AI-2) degrading protein LsrG	0.407018	4.86642	0.107085	0.514457
BW25113_1519	tam	trans-aconitate methyltransferase	0.189718	6.68466	0.209392	0.667458
BW25113_1520	yneE	bestrophin family putative inner membrane protein	0.0410374	6.48911	0.839447	0.985224
BW25113_1521	uxaB	altronate oxidoreductase, NAD-dependent	-0.0713549	7.48363	0.563037	0.903111
BW25113_1522	yneF	putative membrane-bound diguanylate cyclase	-0.123404	6.17371	0.472934	0.868487
BW25113_1523	yneG	DUF4186 family protein	0.346826	5.34871	0.0987714	0.497685
BW25113_1524	glsB	glutaminase 2	0.219267	6.53384	0.214386	0.672637
BW25113_1525	sad	succinate semialdehyde dehydrogenase, NAD(P)+-dependent	-0.0896113	7.58359	0.488344	0.871746
BW25113_1526	yneJ	putative DNA-binding transcriptional regulator	-0.176823	7.2156	0.12497	0.555168
BW25113_1527	yneK	uncharacterized protein	0.0515	4.16602	0.862325	0.990257
BW25113_1528	ydeA	arabinose efflux transporter, arabinose-inducible	-0.146917	7.17028	0.244015	0.697569
BW25113_1529	marC	UPF0056 family inner membrane protein	0.360621	5.88376	0.0448567	0.33886
BW25113_1530	marR	transcriptional repressor of multiple antibiotic resistance	-0.0196398	5.93564	1	1
BW25113_1531	marA	multiple antibiotic resistance transcriptional regulator	-0.41425	5.86399	0.0533838	0.374655
BW25113_1532	marB	mar operon regulator, periplasmic	-0.33105	5.04151	0.185346	0.632975
BW25113_1533	eamA	cysteine and O-acetyl-L-serine efflux system	0.135085	5.59527	0.652352	0.934558
BW25113_1534	ydeE	putative transporter	-0.0920444	8.01027	0.302566	0.758848
BW25113_1535	dgcZ	diguanylate cyclase, zinc-sensing	-0.00817759	7.74729	1	1
BW25113_1536	ydeI	hydrogen peroxide resistance OB fold protein; putative periplasmic protein	0.0816562	4.14494	0.859708	0.990257
BW25113_1537	ydeJ	inactive PncC family protein	0.117698	7.59403	0.226139	0.683829
BW25113_1538	dcp	dipeptidyl carboxypeptidase II	0.000559004	8.73811	1	1
BW25113_1539	ydfG	NADP-dependent 3-hydroxy acid dehydrogenase; malonic semialdehyde reductase	-0.0129975	6.20461	0.911094	1
BW25113_1540	rspR	transcriptional repressor for rspAB	0.186455	4.61031	0.474671	0.869444
BW25113_1541	ydfZ	selenoprotein, function unknown	0.0832935	4.0506	0.857142	0.990257
BW25113_1542	ydfI	putative NAD-dependent D-mannonate oxidoreductase	0.0950396	7.287	0.468452	0.865472
BW25113_1545	pinQ	Qin prophage; putative site-specific recombinase	-0.0417627	4.2209	1	1
BW25113_1547	stfQ	Qin prophage; putative side tail fiber assembly protein	0.0790492	5.80068	0.799112	0.973272
BW25113_1548	nohQ	pseudogene	-0.694866	3.99672	0.0444409	0.337996
BW25113_1550	gnsB	Qin prophage; multicopy suppressor of secG(Cs) and fabA6(Ts)	-0.0447335	2.94919	1	1
BW25113_1553	rzpQ	Rz-like protein, Qin prophage	-0.818061	4.54955	0.0113633	0.150573
BW25113_1554	rrrQ	Qin prophage; putative lysozyme	0.239106	4.53532	0.422523	0.846421
BW25113_1555	ydfR	Qin prophage; uncharacterized protein	0.0254859	4.01433	1	1
BW25113_1556	essQ	Qin prophage; putative S lysis protein	-0.0154394	3.07401	1	1
BW25113_1557	cspB	Qin prophage; cold shock protein	-0.067677	5.57959	0.775757	0.967933
BW25113_1558	cspF	Qin prophage; cold shock protein	-0.119306	5.20171	0.621388	0.922398
BW25113_1559	quuQ	Qin prophage; putative antitermination protein Q	0.0788741	7.04736	0.536765	0.890361
BW25113_1560	ydfU	Qin prophage; uncharacterized protein	0.197799	7.05294	0.103393	0.506098
BW25113_1561	rem	Qin prophage; uncharacterized protein	0.0577641	6.30751	0.764167	0.967933
BW25113_1562	hokD	Qin prophage; small toxic polypeptide	-0.0310206	4.26649	0.933793	1
BW25113_1563	relE	Qin prophage; toxin of the RelE-RelB toxin-antitoxin system	-0.15684	3.50592	0.817149	0.979302
BW25113_1565	ydfV	Qin prophage; uncharacterized protein	-0.0274343	6.77973	0.849225	0.987878
BW25113_1566	flxA	Qin prophage; uncharacterized protein	0.0926217	5.98525	0.714051	0.957599
BW25113_1567	intK	pseudogene	-0.290997	4.51756	0.458466	0.861388
BW25113_1568	ydfX	pseudogene	0.59736	4.84633	0.0124109	0.158992
BW25113_1569	dicC	Qin prophage; DNA-binding transcriptional regulator for DicB	0.391876	4.43603	0.172329	0.621748
BW25113_1571	ydfA	Qin prophage; uncharacterized protein	-0.822405	3.57329	0.0386727	0.311234
BW25113_1572	ydfB	Qin prophage; uncharacterized protein	-0.631628	3.74952	0.112228	0.521448
BW25113_1573	ydfC	uncharacterized protein, Qin prophage	0.154669	5.8719	0.432957	0.852646
BW25113_1577	ydfE	pseudogene	-0.0577462	8.26842	0.508568	0.882158
BW25113_1579	intQ	pseudogene	0.122147	6.52623	0.367409	0.803344
BW25113_1580	rspB	putative Zn-dependent NAD(P)-binding oxidoreductase	0.0270028	7.93749	0.78451	0.97
BW25113_1581	rspA	bifunctional D-altronate/D-mannonate dehydratase	0.0997994	7.66801	0.323698	0.777726
BW25113_1582	ynfA	UPF0060 family inner membrane protein	0.405026	5.19606	0.0678936	0.422097
BW25113_1583	ynfB	UPF0482 family putative periplasmic protein	-0.440836	6.95868	0.00273137	0.0564108
BW25113_1584	speG	spermidine N1-acetyltransferase	0.189466	7.86198	0.0321326	0.2831
BW25113_1585	ynfC	UPF0257 family lipoprotein	0.0277178	7.85164	0.725207	0.958984
BW25113_1586	ynfD	DUF1161 family periplasmic protein	-0.250391	5.75087	0.263113	0.718207
BW25113_1587	ynfE	putative selenate reductase, periplasmic	0.0353577	7.29513	0.851573	0.988162
BW25113_1588	ynfF	S-and N-oxide reductase, A subunit, periplasmic	0.00440862	8.49639	0.933727	1
BW25113_1589	ynfG	oxidoreductase, Fe-S subunit	0.0945209	5.60806	0.756958	0.967933
BW25113_1590	ynfH	oxidoreductase, membrane subunit	-0.00486726	6.69735	1	1
BW25113_1591	dmsD	twin-argninine leader-binding protein for DmsA and TorA	0.14248	6.95279	0.345308	0.792092
BW25113_1592	clcB	H(+)/Cl(-) exchange transporter	0.114119	8.0772	0.344261	0.791102
BW25113_1593	ynfK	putative dethiobiotin synthetase	0.088348	6.33484	0.549563	0.89784
BW25113_1594	mlc	glucosamine anaerobic growth regulon transcriptional repressor; autorepressor	-0.103001	5.57849	0.621839	0.922398
BW25113_1595	ynfL	LysR family putative transcriptional regulator	-0.037151	7.06246	0.768937	0.967933
BW25113_1596	ynfM	putative arabinose efflux transporter	-0.0302118	7.90901	0.764282	0.967933
BW25113_1597	asr	acid shock-inducible periplasmic protein	-0.0232671	7.00199	0.957642	1
BW25113_1598	ydgD	putative peptidase	-0.389115	6.79018	0.0107175	0.146548
BW25113_1599	mdtI	multidrug efflux system transporter	-0.0257351	5.73351	0.865656	0.990373
BW25113_1600	mdtJ	multidrug efflux system transporter	0.170698	7.96473	0.0528681	0.372686
BW25113_1601	tqsA	pheromone AI-2 transporter	-0.0533347	7.45063	0.672317	0.941683
BW25113_1602	pntB	pyridine nucleotide transhydrogenase, beta subunit	0.052921	6.40185	0.776346	0.967933
BW25113_1603	pntA	pyridine nucleotide transhydrogenase, alpha subunit	0.0147023	7.26525	0.912258	1
BW25113_1604	ydgH	DUF1471 family periplasmic protein	0.210011	7.09151	0.0855811	0.466076
BW25113_1605	ydgI	putative arginine/ornithine antiporter transporter	0.0341645	7.28173	0.745432	0.966181
BW25113_1606	folM	dihydromonapterin reductase, NADPH-dependent; dihydrofolate reductase isozyme	-0.0510806	7.00201	0.71679	0.957599
BW25113_1607	ydgC	GlpM family inner membrane protein	-0.0825315	6.05046	0.781639	0.969028
BW25113_1608	rstA	response regulator of RstAB two-component system, low Mg-responsive via PhoQP	0.147902	6.83415	0.340459	0.788255
BW25113_1609	rstB	sensory histidine kinase of RstAB two-component system, low Mg-responsive via PhoQP	-0.174665	6.22595	0.272185	0.725326
BW25113_1610	tus	inhibitor of replication at Ter, DNA-binding protein	-0.195363	6.98185	0.11772	0.536557
BW25113_1611	fumC	fumarate hydratase (fumarase C),aerobic Class II	0.134555	6.97074	0.324341	0.777799
BW25113_1612	fumA	fumarate hydratase (fumarase A), aerobic Class I	0.0682782	6.86762	0.57608	0.905786
BW25113_1613	manA	mannose-6-phosphate isomerase	-0.12084	6.12757	0.523599	0.88949
BW25113_1614	ydgA	DUF945 family protein	-0.231514	7.33399	0.0278945	0.26624
BW25113_1615	uidC	putative outer membrane porin for beta-glucuronides porin protein	-0.0765963	6.49042	0.583361	0.907684
BW25113_1616	uidB	glucuronide transporter	-0.0315605	7.80962	0.764466	0.967933
BW25113_1617	uidA	beta-D-glucuronidase	0.206755	7.80485	0.0193904	0.212413
BW25113_1618	uidR	transcriptional repressor	0.183471	6.73288	0.27109	0.722906
BW25113_1619	hdhA	7-alpha-hydroxysteroid dehydrogenase, NAD-dependent	0.0640718	8.01334	0.44922	0.857946
BW25113_1620	malI	transcriptional repressor of Mal regulon	-0.0887323	7.1571	0.463674	0.861388
BW25113_1621	malX	fused maltose and glucose-specific PTS enzymes: IIB component, IIC component	-0.0874777	7.34663	0.439087	0.855532
BW25113_1622	malY	bifunctional beta-cystathionase, PLP-dependent/ regulator of maltose regulon	0.143885	7.03284	0.241368	0.697569
BW25113_1623	add	adenosine deaminase	-0.122018	6.93226	0.386772	0.818548
BW25113_1624	ydgJ	putative oxidoreductase	0.164568	7.64215	0.115641	0.530215
BW25113_1625	cnu	nucleoid-associated oriC-binding protein; H-NS and StpA stabilizing factor	0.191126	8.12375	0.0228841	0.234061
BW25113_1626	ydgK	DUF2569 family inner membrane protein	-0.00224165	9.09962	0.987114	1
BW25113_1627	rsxA	SoxR iron-sulfur cluster reduction factor component; inner membrane protein of electron transport complex	0.187215	6.76668	0.147479	0.591808
BW25113_1628	rsxB	SoxR iron-sulfur cluster reduction factor component; putative iron-sulfur protein	0.225248	4.5439	0.410236	0.837411
BW25113_1629	rsxC	SoxR iron-sulfur cluster reduction factor component; putative membrane-associated NADH oxidoreductase of electron transport complex	0.045697	7.64718	0.721252	0.958984
BW25113_1630	rsxD	SoxR iron-sulfur cluster reduction factor component; putative membrane protein of electron transport complex	0.199297	6.20961	0.189773	0.638392
BW25113_1631	rsxG	SoxR iron-sulfur cluster reduction factor component; putative membrane protein of electron transport complex	-0.127032	6.17868	0.637546	0.928031
BW25113_1632	rsxE	SoxR iron-sulfur cluster reduction factor component; electron transport inner membrane NADH-quinone reductase	-0.0162178	6.64249	0.974669	1
BW25113_1633	nth	DNA glycosylase and apyrimidinic (AP) lyase (endonuclease III)	0.408387	5.51626	0.0296703	0.274361
BW25113_1634	dtpA	dipeptide and tripeptide permease A	-0.0905646	6.99302	0.521972	0.88949
BW25113_1635	gstA	glutathionine S-transferase	0.0298663	6.51511	0.812824	0.978071
BW25113_1636	pdxY	pyridoxamine kinase	-0.150931	6.50769	0.285652	0.738749
BW25113_1639	mliC	inhibitor of c-type lysozyme, membrane-bound; putative lipoprotein	0.25969	5.18266	0.286066	0.739323
BW25113_1640	anmK	anhydro-N-acetylmuramic acid kinase	-0.0571677	6.95453	0.680577	0.944757
BW25113_1641	slyB	outer membrane lipoprotein	-0.187018	4.78783	0.490297	0.87322
BW25113_1642	slyA	global transcriptional regulator	-0.489449	6.49121	0.0120153	0.156524
BW25113_1643	ydhI	DUF1656 family putative inner membrane efflux pump associated protein	-0.504281	5.59842	0.0206485	0.221168
BW25113_1644	ydhJ	putative membrane fusion protein (MFP) of YdhJK efflux pump	-0.320515	6.37606	0.0333006	0.286247
BW25113_1645	ydhK	putative efflux protein (PET) component of YdhJK efflux pump	-0.153238	7.77058	0.110015	0.51883
BW25113_1646	sodC	superoxide dismutase, Cu, Zn, periplasmic	0.168192	5.6906	0.464993	0.862026
BW25113_1647	ydhF	putative oxidoreductase	0.0367732	6.72192	0.749323	0.967501
BW25113_1648	ydhL	DUF1289 family protein	0.0340514	4.30048	1	1
BW25113_1649	nemR	transcriptional repressor for the nemRA-gloA operon, quinone-, glyoxal-, and HOCl-activated	-0.684291	4.16478	0.026776	0.259292
BW25113_1650	nemA	chromate reductase, quinone reductase, FMN-linked; N-Ethylmaleimide reductase; old yellow enzyme	0.239289	7.32771	0.0176434	0.197926
BW25113_1651	gloA	glyoxalase I, Ni-dependent	-0.0189809	5.07022	0.891842	0.998531
BW25113_1653	lhr	putative ATP-dependent helicase	0.13907	8.64	0.0541382	0.376818
BW25113_1655	mepH	murein DD-endopeptidase, space-maker hydrolase	-0.0397712	5.02335	0.839247	0.985224
BW25113_1656	sodB	superoxide dismutase, Fe	-0.271327	6.21859	0.07925	0.452173
BW25113_1657	ydhP	putative transporter	0.220725	7.00293	0.0985951	0.497622
BW25113_1658	purR	transcriptional repressor, hypoxanthine-binding	-0.0293266	5.97968	0.967676	1
BW25113_1659	ydhB	LysR family putative transcriptional regulator	0.169029	6.39743	0.238398	0.691695
BW25113_1660	ydhC	putative arabinose efflux transporter	0.0571304	7.01871	0.609783	0.919429
BW25113_1661	cfa	cyclopropane fatty acyl phospholipid synthase (unsaturated-phospholipid methyltransferase)	-0.146755	7.8656	0.156449	0.603771
BW25113_1663	mdtK	multidrug efflux system transporter	0.168078	7.25246	0.16118	0.611402
BW25113_1664	ydhQ	autotransporter adhesin-related protein	0.172047	6.51943	0.236959	0.689075
BW25113_1667	ydhR	putative monooxygenase	-0.801288	3.92929	0.0323773	0.2831
BW25113_1668	ydhS	putative oxidoreductase	0.0909233	7.2701	0.442134	0.855897
BW25113_1669	ydhT	FNR, Nar, NarP-regulated protein; putative subunit of YdhYVWXUT oxidoreductase complex	0.0116554	5.90895	0.933067	1
BW25113_1670	ydhU	putative cytochrome b subunit of YdhYVWXUT oxidoreductase complex	0.171667	5.96448	0.355041	0.798787
BW25113_1671	ydhX	putative 4Fe-4S ferridoxin-type protein; FNR, Nar, NarP-regulated protein; putative subunit of YdhYVWXUT oxidoreductase complex	-0.028135	5.2969	0.911135	1
BW25113_1672	ydhW	FNR, Nar, NarP-regulated protein; putative subunit of YdhYVWXUT oxidoreductase complex	0.268966	5.74955	0.196504	0.646518
BW25113_1673	ydhV	putative oxidoreductase subunit	0.257035	7.8031	0.00554218	0.0952332
BW25113_1674	ydhY	putative 4Fe-4S ferridoxin-type protein; FNR, Nar, NarP-regulated protein; putative subunit of YdhYVWXUT oxidoreductase complex	0.0104509	6.40947	1	1
BW25113_1675	ydhZ	uncharacterized protein	-0.137023	6.69562	0.390372	0.821546
BW25113_1676	pykF	pyruvate kinase I	0.0311436	6.44831	0.791144	0.97
BW25113_1677	lpp	murein lipoprotein	-1.5633	3.80463	9.07942e-05	0.00291752
BW25113_1678	ldtE	murein L,D-transpeptidase	-0.0356461	7.31	0.813166	0.978071
BW25113_1679	sufE	sulfur acceptor protein	-0.339812	6.49755	0.0219409	0.228043
BW25113_1680	sufS	cysteine desulfurase, stimulated by SufE; selenocysteine lyase, PLP-dependent	-0.110864	6.9975	0.376639	0.811352
BW25113_1681	sufD	component of SufBCD Fe-S cluster assembly scaffold	-0.167864	7.37459	0.102707	0.506098
BW25113_1682	sufC	SufBCD Fe-S cluster assembly scaffold protein, ATP-binding protein	-0.0255676	6.14453	0.86134	0.990257
BW25113_1683	sufB	component of SufBCD Fe-S cluster assembly scaffold	-0.116166	6.91654	0.442388	0.855897
BW25113_1684	sufA	Fe-S cluster assembly protein	0.222625	4.58711	0.418588	0.844645
BW25113_1685	ydiH	uncharacterized protein	-0.384666	3.89165	0.332126	0.78188
BW25113_1686	menI	1,4-dihydroxy-2-naphthoyl-CoA hydrolase	0.185627	5.10886	0.486779	0.871746
BW25113_1687	ydiJ	putative FAD-linked oxidoreductase	0.0114765	7.74671	0.908085	1
BW25113_1688	ydiK	UPF0118 family inner membrane protein	-0.0559155	7.55661	0.564401	0.903111
BW25113_1689	ydiL	putative HTH domain DNA-binding protein	0.0726999	5.66344	0.712334	0.957535
BW25113_1690	ydiM	MFS superfamily sugar transport 1 family protein	0.377142	3.95104	0.261384	0.716927
BW25113_1691	ydiN	MFS transporter superfamily protein	0.0122934	4.1222	1	1
BW25113_1692	ydiB	quinate/shikimate 5-dehydrogenase, NAD(P)-binding	-0.164618	7.08344	0.226261	0.683829
BW25113_1693	aroD	3-dehydroquinate dehydratase	-0.129412	6.52428	0.495873	0.875497
BW25113_1694	ydiF	putative acetyl-CoA:acetoacetyl-CoA transferase: alpha subunit/beta subunit	0.0233589	6.45009	0.921384	1
BW25113_1695	ydiO	putative acyl-CoA dehydrogenase	0.0945539	6.85227	0.55954	0.902001
BW25113_1696	ydiP	putative DNA-binding transcriptional regulator	0.455758	5.28576	0.0482077	0.350568
BW25113_1697	ydiQ	putative electron transfer flavoprotein subunit	-0.110962	6.92222	0.357344	0.799604
BW25113_1698	ydiR	putative electron transfer flavoprotein, FAD-binding subunit	0.0111746	7.31534	0.865732	0.990373
BW25113_1699	ydiS	putative oxidoreductase	-0.014278	6.86901	0.902761	1
BW25113_1700	ydiT	putative 3Fe-4S ferredoxin-type protein	-0.406028	4.50409	0.162397	0.613434
BW25113_1701	fadK	short chain acyl-CoA synthetase, anaerobic	0.0986872	8.12754	0.20423	0.659557
BW25113_1702	ppsA	phosphoenolpyruvate synthase	0.0990618	8.61493	0.162799	0.613568
BW25113_1703	ppsR	bifunctional regulatory protein: PEP synthase kinase and PEP synthase pyrophosphorylase	0.0825149	6.83799	0.473369	0.868606
BW25113_1704	aroH	3-deoxy-D-arabino-heptulosonate-7-phosphate synthase, tryptophan repressible	-0.128278	6.176	0.626859	0.923736
BW25113_1706	ydiU	UPF0061 family protein	-0.14563	6.94827	0.223308	0.68324
BW25113_1707	ydiV	anti-FlhD4C2 factor, inactive EAL family phosphodiesterase	-0.100033	5.37033	0.669049	0.941278
BW25113_1708	nlpC	putative C40 clan peptidase lipoprotein	-0.287446	6.20725	0.0904634	0.477191
BW25113_1709	btuD	vitamin B12 transporter subunit : ATP-binding component of ABC superfamily	0.0196842	5.46955	0.962699	1
BW25113_1710	btuE	glutathione peroxidase	0.350653	4.97758	0.134357	0.572289
BW25113_1711	btuC	vitamin B12 transporter subunit: membrane component of ABC superfamily	0.150709	6.79242	0.246538	0.701588
BW25113_1722	ydiY	acid-inducible putative outer membrane protein	0.0971713	8.36823	0.187129	0.636603
BW25113_1723	pfkB	6-phosphofructokinase II	0.0724509	7.37741	0.499084	0.878352
BW25113_1724	ydiZ	uncharacterized protein	0.463652	4.5969	0.0718144	0.433502
BW25113_1725	yniA	fructosamine kinase family protein	0.102864	6.69211	0.485536	0.871746
BW25113_1726	yniB	putative inner membrane protein	-0.395707	7.00978	0.000870467	0.0212438
BW25113_1727	yniC	2-deoxyglucose-6-P phosphatase	-0.0338899	5.98525	0.830726	0.982601
BW25113_1728	ydjM	inner membrane protein regulated by LexA	-0.0764539	7.21879	0.594175	0.912445
BW25113_1729	ydjN	putative transporter	0.187212	7.43555	0.0582023	0.395264
BW25113_1730	ydjO	uncharacterized protein	-0.0633011	7.06114	0.661055	0.93622
BW25113_1731	cedA	cell division modulator	-0.134769	6.60151	0.321196	0.77681
BW25113_1732	katE	catalase HPII, heme d-containing	0.037055	8.21354	0.64	0.929156
BW25113_1733	chbG	chito-oligosaccharide deacetylase	0.188417	6.97793	0.1536	0.600234
BW25113_1734	chbF	phospho-chitobiase; general 6-phospho-beta-glucosidase activity	-0.0241017	7.33711	0.852085	0.988162
BW25113_1735	chbR	repressor of chb operon for N,N'-diacetylchitobiose utilization	0.0482116	6.44682	0.840254	0.985224
BW25113_1736	chbA	N,N'-diacetylchitobiose-specific enzyme IIA component of PTS	0.212919	6.62676	0.115517	0.530215
BW25113_1737	chbC	N,N'-diacetylchitobiose-specific enzyme IIC component of PTS	0.0690645	7.35934	0.528148	0.88949
BW25113_1738	chbB	N,N'-diacetylchitobiose-specific enzyme IIB component of PTS	0.0659693	7.66573	0.546626	0.895409
BW25113_1739	osmE	osmotically-inducible lipoprotein	0.180672	5.66176	0.344189	0.791102
BW25113_1741	cho	endonuclease of nucleotide excision repair	0.179053	6.90619	0.129459	0.562867
BW25113_1742	ves	cold-and stress-inducible protein	0.126342	5.62058	0.52267	0.88949
BW25113_1743	spy	periplasmic ATP-independent protein refolding chaperone, stress-induced	0.0683851	6.76934	0.582191	0.907684
BW25113_1744	astE	succinylglutamate desuccinylase	-0.167125	7.17103	0.187382	0.636603
BW25113_1745	astB	succinylarginine dihydrolase	-0.0763919	6.97885	0.536587	0.890361
BW25113_1746	astD	succinylglutamic semialdehyde dehydrogenase	0.0196341	7.2231	0.860019	0.990257
BW25113_1747	astA	arginine succinyltransferase	0.345323	6.70197	0.00966553	0.135037
BW25113_1748	astC	succinylornithine transaminase, PLP-dependent	0.194483	7.30768	0.0694277	0.429072
BW25113_1749	xthA	exonuclease III	-0.0295477	6.28043	0.832993	0.983267
BW25113_1750	ydjX	TVP38/TMEM64 family inner membrane protein	-0.0974806	7.50656	0.38291	0.816481
BW25113_1751	ydjY	putative ferrodoxin-like lipoprotein	-0.184311	7.22395	0.17837	0.623617
BW25113_1752	ydjZ	TVP38/TMEM64 family inner membrane protein	-0.0652375	6.46198	0.655475	0.936137
BW25113_1753	ynjA	carboxymuconolactone decarboxylase family protein	-0.469	6.06125	0.00817214	0.122797
BW25113_1754	ynjB	putative ABC superfamily transporter periplasmic-binding protein	-0.0187374	6.56066	0.894637	1
BW25113_1755	ynjC	inner membrane putative ABC superfamily transporter permease	-0.0947463	8.17789	0.228485	0.684964
BW25113_1756	ynjD	putative ABC superfamily transporter ATP-binding subunit	-0.0518926	5.71883	0.851632	0.988162
BW25113_1757	ynjE	molybdopterin synthase sulfurtransferase	0.204969	7.195	0.0546095	0.378731
BW25113_1758	ynjF	inner membrane protein, phosphatidylglycerophosphate synthase homolog	-0.0957188	6.4623	0.658794	0.93622
BW25113_1759	nudG	CTP pyrophosphohydrolase; also hydrolyzes 2-hydroxy-dATP, 8-hydroxy-dGTP, 5-hydroxy-CTP, dCTP and 5-methyl-dCTP	-0.0717535	6.08892	0.722306	0.958984
BW25113_1760	ynjH	DUF1496 family protein	0.0684368	6.43423	0.782043	0.969028
BW25113_1761	gdhA	glutamate dehydrogenase, NADP-specific	0.100748	7.23213	0.438309	0.855086
BW25113_1762	ynjI	inner membrane protein	0.381189	6.0518	0.0625909	0.407054
BW25113_1763	topB	DNA topoisomerase III	-0.015343	7.98978	0.8825	0.996021
BW25113_1764	selD	selenophosphate synthase	0.0143287	6.24652	1	1
BW25113_1765	ydjA	putative oxidoreductase	0.0650365	6.03956	0.696372	0.952998
BW25113_1766	sppA	protease IV (signal peptide peptidase)	0.166384	7.73563	0.0643518	0.41288
BW25113_1767	ansA	cytoplasmic L-asparaginase 1	-0.0637705	7.52278	0.567844	0.903676
BW25113_1768	pncA	nicotinamidase/pyrazinamidase	0.0429427	7.45444	0.703169	0.956242
BW25113_1769	ydjE	putative transporter	0.093773	7.62297	0.312051	0.770685
BW25113_1770	ydjF	putative DNA-binding transcriptional regulator	-0.00468946	7.89057	0.933376	1
BW25113_1771	ydjG	alpha-Keto reductase, NADH-dependent; can use methylglyoxal as substrate	0.0726564	7.86968	0.503034	0.878436
BW25113_1772	ydjH	putative kinase	0.0100953	5.46906	1	1
BW25113_1773	ydjI	putative aldolase	-0.0328137	4.24307	1	1
BW25113_1774	ydjJ	putative Zn-dependent NAD(P)-binding oxidoreductase	0.037268	8.28431	0.61025	0.919548
BW25113_1775	ydjK	putative transporter	-0.0165911	8.58485	0.844473	0.986797
BW25113_1776	ydjL	putative Zn-dependent NAD(P)-binding oxidoreductase	-0.0373862	6.8268	0.84451	0.986797
BW25113_1777	yeaC	DUF1315 family protein	-0.543384	4.15345	0.0908785	0.478726
BW25113_1778	msrB	methionine sulfoxide reductase B	0.161793	5.67713	0.472561	0.868487
BW25113_1780	yeaD	D-hexose-6-phosphate epimerase-like protein	-0.105403	6.80467	0.395672	0.822655
BW25113_1781	yeaE	aldo-keto reductase, methylglyoxal to acetol, NADPH-dependent	0.0855729	6.49892	0.615055	0.919971
BW25113_1782	mipA	scaffolding protein for murein synthesizing machinery	-0.204113	7.06809	0.0815161	0.456869
BW25113_1783	yeaG	protein kinase, endogenous substrate unidentified; autokinase	-0.0111004	7.52223	0.901767	1
BW25113_1784	yeaH	UPF0229 family protein	-0.293775	7.49121	0.0131592	0.162114
BW25113_1785	yeaI	putative membrane-anchored diguanylate cyclase	0.15408	5.76769	0.362068	0.799604
BW25113_1786	yeaJ	putative diguanylate cyclase	0.0881337	9.22553	0.144215	0.58846
BW25113_1787	yeaK	aminoacyl-tRNA editing domain protein	0.165036	6.62604	0.222232	0.682809
BW25113_1788	yoaI	uncharacterized protein	0.114882	3.5424	0.822059	0.980252
BW25113_1789	yeaL	UPF0756 family putative inner membrane protein	-0.341537	5.36211	0.108439	0.516255
BW25113_1790	yeaM	putative DNA-binding transcriptional regulator	0.0595368	7.31568	0.611073	0.91971
BW25113_1791	yeaN	putative transporter	0.00684741	6.70688	0.904194	1
BW25113_1792	yeaO	DUF488 family protein	0.127975	5.73234	0.526989	0.88949
BW25113_1793	yoaF	DUF333 family outer membrane lipoprotein	0.0787602	4.73071	0.838117	0.985224
BW25113_1794	yeaP	diguanylate cyclase	-0.0551976	8.50147	0.51242	0.882944
BW25113_1795	yeaQ	UPF0410 family protein	-0.159411	7.48497	0.128178	0.561806
BW25113_1796	yoaG	uncharacterized protein	-0.0969096	4.94933	0.66024	0.93622
BW25113_1797	yeaR	DUF1971 family protein, nitrate-inducible	0.0770887	7.70346	0.423649	0.846421
BW25113_1798	leuE	leucine efflux protein	0.0263294	7.67027	0.74483	0.966049
BW25113_1799	dmlR	transcriptional activator of dmlA	-0.039413	7.90125	0.684029	0.947174
BW25113_1800	dmlA	D-malate oxidase, NAD-dependent; putative tartrate dehydrogenase	-0.0347954	6.8435	0.808989	0.977721
BW25113_1801	yeaV	putative transporter	-0.116632	7.93877	0.204885	0.660965
BW25113_1802	yeaW	putative YeaWX dioxygenase alpha subunit; 2Fe-2S cluster	-0.108327	6.93587	0.380793	0.815743
BW25113_1803	yeaX	putative YeaWX dioxygenase beta subunit, reductase component	0.0133609	7.05907	0.977642	1
BW25113_1804	rnd	ribonuclease D	0.054419	5.81689	0.763262	0.967933
BW25113_1805	fadD	acyl-CoA synthetase (long-chain-fatty-acid--CoA ligase)	-0.11276	8.41436	0.267493	0.720793
BW25113_1806	yeaY	Slp family lipoprotein, RpoE-regulated	-0.0233586	5.98651	0.968783	1
BW25113_1808	yoaA	putative ATP-dependent helicase, DinG family	0.103865	7.96472	0.212977	0.672398
BW25113_1809	yoaB	putative reactive intermediate deaminase	0.135842	8.37732	0.0582462	0.395264
BW25113_1810	yoaC	DUF1889 family protein	-0.201903	7.28263	0.083015	0.459922
BW25113_1811	yoaH	UPF0181 family protein	0.014671	5.6869	0.961465	1
BW25113_1812	pabB	aminodeoxychorismate synthase, subunit I	-0.032819	7.75136	0.792858	0.970419
BW25113_1813	nudL	putative CoA pyrophosphohydrolase, weak 3-phosphohydroxypyruvate phosphatase	0.100311	6.50887	0.552617	0.898732
BW25113_1814	sdaA	L-serine dehydratase 1	-0.0739659	7.11229	0.537797	0.890361
BW25113_1815	yoaD	putative membrane-anchored cyclic-di-GMP phosphodiesterase, regulator of cellulose production	0.00496233	7.30806	0.921616	1
BW25113_1816	yoaE	putative membrane protein/conserved protein	-0.00752781	7.47776	1	1
BW25113_1817	manX	fused mannose-specific PTS enzymes: IIA component/IIB component	0.0474637	6.93348	0.715308	0.957599
BW25113_1818	manY	mannose-specific enzyme IIC component of PTS	0.15091	6.47381	0.299936	0.756542
BW25113_1819	manZ	mannose-specific enzyme IID component of PTS	0.150339	7.2322	0.218839	0.681068
BW25113_1820	yobD	UPF0266 family inner membrane protein	0.0531229	7.37479	0.671113	0.941278
BW25113_1821	mntP	putative Mn(2+) efflux pump, mntR-regulated	-0.648031	5.02076	0.0209814	0.222664
BW25113_1822	rlmA	23S rRNA m(1)G745 methyltransferase, SAM-dependent	-0.320591	6.02954	0.0614492	0.404348
BW25113_1823	cspC	stress protein, member of the CspA-family	0.239443	7.78576	0.0244411	0.24607
BW25113_1824	yobF	DUF2527 family heat-induced protein	-0.0313878	7.84847	0.800779	0.974071
BW25113_1825	yebO	putative inner membrane protein	-0.0123879	5.64805	0.963016	1
BW25113_1827	kdgR	KDG regulon transcriptional repressor	0.0198729	5.80128	0.874659	0.993007
BW25113_1828	yebQ	putative transporter	-0.105261	7.50377	0.333069	0.782165
BW25113_1829	htpX	putative endopeptidase	0.0903278	6.18386	0.575057	0.905786
BW25113_1830	prc	carboxy-terminal protease for penicillin-binding protein 3	-2.71239	6.1522	2.06056e-36	2.27014e-34
BW25113_1831	proQ	RNA chaperone, putative ProP translation regulator	-0.0483739	6.77069	0.692051	0.951198
BW25113_1832	msrC	free methionine-(R)-sulfoxide reductase	0.454547	5.98202	0.005075	0.0905982
BW25113_1833	yebS	inner membrane protein	0.0742239	7.11915	0.561852	0.903086
BW25113_1834	yebT	MCE domain protein	0.0731285	8.51404	0.343998	0.791102
BW25113_1835	rsmF	16S rRNA m(5)C1407 methyltransferase, SAM-dependent	0.287359	6.85421	0.0187026	0.207233
BW25113_1836	yebV	uncharacterized protein	0.174945	5.25828	0.463637	0.861388
BW25113_1837	yebW	uncharacterized protein	-0.389836	4.05856	0.268825	0.722753
BW25113_1838	pphA	serine/threonine-specific protein phosphatase 1	0.0136239	6.63972	0.920069	1
BW25113_1839	yebY	DUF2511 family protein	-0.437848	5.70849	0.0256704	0.252513
BW25113_1840	yebZ	inner membrane protein	0.163613	6.61401	0.382511	0.816354
BW25113_1841	yobA	CopC family protein	0.154825	5.90265	0.368298	0.803942
BW25113_1842	holE	DNA polymerase III, theta subunit	0.115387	5.11052	0.630583	0.924845
BW25113_1843	yobB	C-N hydrolase family protein	-0.140124	6.20247	0.385704	0.818236
BW25113_1844	exoX	exodeoxyribonuclease 10; DNA exonuclease X	0.122836	6.40585	0.42361	0.846421
BW25113_1845	ptrB	protease II	-0.0438553	8.27886	0.625877	0.923605
BW25113_1846	yebE	DUF533 family inner membrane protein	0.0838331	6.36027	0.551058	0.897908
BW25113_1847	yebF	extracellular Colicin M immunity family protein	-0.0518114	5.88931	0.82581	0.980252
BW25113_1848	yebG	DNA damage-inducible protein regulated by LexA	0.558203	3.31746	0.182025	0.627247
BW25113_1849	purT	phosphoribosylglycinamide formyltransferase 2	-0.215208	7.53525	0.0287372	0.270584
BW25113_1850	eda	multifunctional 2-keto-3-deoxygluconate 6-phosphate aldolase and 2-keto-4-hydroxyglutarate aldolase and oxaloacetate decarboxylase	0.184075	5.49805	0.386218	0.818236
BW25113_1851	edd	6-phosphogluconate dehydratase	0.0620697	8.11483	0.448545	0.857689
BW25113_1852	zwf	glucose-6-phosphate 1-dehydrogenase	-2.22403	3.94966	4.36776e-07	1.93587e-05
BW25113_1853	yebK	putative DNA-binding transcriptional regulator	-0.0751898	6.49552	0.708723	0.956988
BW25113_1854	pykA	pyruvate kinase II	-0.00605987	7.07544	1	1
BW25113_1856	mepM	murein DD-endopeptidase, space-maker hydrolase, septation protein	-0.825056	7.41183	2.1753e-14	1.42169e-12
BW25113_1857	znuA	zinc transporter subunit: periplasmic-binding component of ABC superfamily	0.0719946	6.96985	0.627945	0.924535
BW25113_1858	znuC	zinc transporter subunit: ATP-binding component of ABC superfamily	0.0704069	6.96766	0.577157	0.905786
BW25113_1859	znuB	zinc transporter subunit: membrane component of ABC superfamily	-0.118652	5.31843	0.609933	0.919429
BW25113_1860	ruvB	ATP-dependent DNA helicase, component of RuvABC resolvasome	-0.750849	4.03425	0.0266606	0.259292
BW25113_1861	ruvA	component of RuvABC resolvasome, regulatory subunit	-0.533612	4.34145	0.102726	0.506098
BW25113_1862	yebB	DUF830 family protein	0.104323	4.95186	0.75277	0.967501
BW25113_1863	ruvC	component of RuvABC resolvasome, endonuclease	-1.02635	4.42426	0.00158884	0.0352102
BW25113_1864	yebC	UPF0082 family protein	-0.150651	6.58291	0.420948	0.845676
BW25113_1865	nudB	dihydroneopterin triphosphate pyrophosphatase	-0.15847	5.54346	0.45232	0.859185
BW25113_1867	yecD	isochorismatase family protein	-0.131387	6.54438	0.324688	0.777799
BW25113_1868	yecE	UPF0759 family protein	-0.111185	7.69188	0.315937	0.773495
BW25113_1869	yecN	MAPEG family inner membrane protein	-0.20369	6.6693	0.188965	0.638047
BW25113_1870	cmoA	carboxy-SAM synthase	0.268134	5.74221	0.128471	0.561806
BW25113_1871	cmoB	tRNA (cmo5U34)-carboxymethyltransferase, carboxy-SAM-dependent	0.107925	6.60889	0.508027	0.881617
BW25113_1872	torZ	trimethylamine N-oxide reductase system III, catalytic subunit	-0.0507339	8.61997	0.450311	0.858328
BW25113_1873	torY	TMAO reductase III (TorYZ), cytochrome c-type subunit	0.130594	7.29493	0.236655	0.689075
BW25113_1874	cutC	copper homeostasis protein	-0.155267	6.31707	0.292094	0.747138
BW25113_1875	yecM	putative metal-binding enzyme	0.102842	6.47872	0.482714	0.871746
BW25113_1877	yecT	uncharacterized protein	0.110542	5.5411	0.612536	0.919971
BW25113_1878	flhE	proton seal during flagellar secretion	0.144131	6.80932	0.300966	0.757335
BW25113_1879	flhA	putative flagellar export pore protein	0.0367752	8.24304	0.667854	0.940557
BW25113_1880	flhB	flagellin export apparatus, substrate specificity protein	0.131216	7.15452	0.221983	0.682809
BW25113_1881	cheZ	chemotaxis regulator, protein phosphatase for CheY	0.159682	5.90689	0.363169	0.799672
BW25113_1882	cheY	chemotaxis regulator transmitting signal to flagellar motor component	-0.43573	4.79711	0.130618	0.564647
BW25113_1883	cheB	fused chemotaxis regulator: protein-glutamate methylesterase in two-component regulatory system with CheA	0.179159	7.0548	0.158725	0.605985
BW25113_1884	cheR	chemotaxis regulator, protein-glutamate methyltransferase	0.109787	7.21047	0.309652	0.769343
BW25113_1885	tap	methyl-accepting protein IV	-0.021918	7.74249	0.835917	0.985115
BW25113_1886	tar	methyl-accepting chemotaxis protein II	0.0624311	8.90277	0.347202	0.792948
BW25113_1887	cheW	purine-binding chemotaxis protein	0.0731473	6.23726	0.646634	0.932401
BW25113_1888	cheA	fused chemotactic sensory histidine kinase in two-component regulatory system with CheB and CheY: sensory histidine kinase/signal sensing protein	0.0984627	7.97738	0.245831	0.70009
BW25113_1889	motB	protein that enables flagellar motor rotation	-0.260887	7.13189	0.0635279	0.409638
BW25113_1890	motA	proton conductor component of flagella motor	-0.15008	6.85125	0.286644	0.739601
BW25113_1891	flhC	flagellar class II regulon transcriptional activator, with FlhD	0.359007	5.95684	0.0304014	0.27583
BW25113_1892	flhD	flagellar class II regulon transcriptional activator, with FlhC	0.0903056	6.17703	0.576267	0.905786
BW25113_1895	uspC	universal stress protein	0.464578	6.72444	0.000415543	0.0111273
BW25113_1896	otsA	trehalose-6-phosphate synthase	-0.00920595	8.35846	0.922733	1
BW25113_1897	otsB	trehalose-6-phosphate phosphatase, biosynthetic	-0.0634208	7.21592	0.560823	0.902755
BW25113_1900	araG	fused L-arabinose transporter subunits of ABC superfamily: ATP-binding components	-0.0370598	7.92075	0.657112	0.93622
BW25113_1901	araF	L-arabinose transporter subunit	0.14538	6.82714	0.283527	0.736962
BW25113_1902	ftnB	ferritin B, putative ferrous iron reservoir	-0.051764	7.12951	0.61456	0.919971
BW25113_1904	yecR	lipoprotein, function unknown	0.309341	7.00077	0.0561627	0.385344
BW25113_1905	ftnA	ferritin iron storage protein (cytoplasmic)	0.0588932	8.52073	0.454516	0.861234
BW25113_1906	yecH	DUF2492 family protein	-0.215077	3.95415	0.521973	0.88949
BW25113_1907	tyrP	tyrosine transporter	0.111179	7.53386	0.302284	0.758848
BW25113_1908	yecA	UPF0149 family protein	0.0779704	6.25092	0.610665	0.919685
BW25113_1911	glyW		-0.865718	3.37508	0.0372691	0.307729
BW25113_1913	uvrC	excinuclease UvrABC, endonuclease subunit	-0.0245307	8.2406	0.716931	0.957599
BW25113_1914	uvrY	response regulator in two-component regulatory system with BarA	-0.021693	8.00236	0.766627	0.967933
BW25113_1915	yecF	DUF2594 family protein	-0.0403188	7.23584	0.706543	0.956891
BW25113_1916	sdiA	quorum-sensing transcriptional activator	0.00311212	9.11944	1	1
BW25113_1917	yecC	putative ABC superfamily transporter ATP-binding subunit	-0.0301556	7.39755	0.772233	0.967933
BW25113_1918	yecS	ABC family putative inner membrane permease	0.362433	6.88042	0.00971313	0.135212
BW25113_1919	dcyD	D-cysteine desulfhydrase, PLP-dependent	-0.0317368	7.78998	0.729963	0.961126
BW25113_1920	fliY	cystine transporter subunit	0.199497	6.91071	0.113117	0.523307
BW25113_1921	fliZ	RpoS antagonist; putative regulator of FliA activity	0.217813	6.86779	0.0792509	0.452173
BW25113_1922	fliA	RNA polymerase, sigma 28 (sigma F) factor	-0.048668	6.98969	0.716041	0.957599
BW25113_1923	fliC	flagellar filament structural protein (flagellin)	-0.0179832	9.00306	0.806242	0.976946
BW25113_1924	fliD	flagellar filament capping protein	-0.107789	8.26786	0.294804	0.748745
BW25113_1925	fliS	flagellar protein potentiates polymerization	0.101605	6.65626	0.479993	0.87056
BW25113_1926	fliT	putative flagellar synthesis and assembly chaperone	-0.274852	6.11904	0.090406	0.477191
BW25113_1927	amyA	cytoplasmic alpha-amylase	0.0210823	8.11205	0.866789	0.990616
BW25113_1928	yedD	lipoprotein	0.221547	6.05092	0.26616	0.718725
BW25113_1929	yedE	UPF0394 family sulfur transport domain-containing inner membrane protein	0.169164	8.03618	0.0395684	0.31459
BW25113_1930	yedF	putative TusA family sulfurtransferase	-0.0765366	6.51918	0.626923	0.923736
BW25113_1931	yedK	DUF159 family protein	0.180356	6.32417	0.220236	0.682516
BW25113_1932	yedL	putative acyl transferase	0.135621	8.64467	0.0769299	0.448099
BW25113_1936	intG	pseudogene	0.199009	5.56038	0.299519	0.756542
BW25113_1937	fliE	flagellar basal-body component	0.378401	6.05516	0.0287707	0.270584
BW25113_1938	fliF	flagellar basal-body MS-ring and collar protein	-0.0678145	7.67262	0.460523	0.861388
BW25113_1939	fliG	flagellar motor switching and energizing component	-0.132892	6.69997	0.329679	0.779903
BW25113_1940	fliH	negative regulator of FliI ATPase activity	0.0344822	7.30232	0.748023	0.967501
BW25113_1941	fliI	flagellum-specific ATP synthase	0.176925	7.68804	0.0494137	0.355501
BW25113_1942	fliJ	flagellar protein	0.271118	4.87739	0.262898	0.718207
BW25113_1943	fliK	flagellar hook-length control protein	-0.120214	7.51642	0.243818	0.697569
BW25113_1944	fliL	flagellar biosynthesis protein	0.206593	6.49367	0.145618	0.591808
BW25113_1945	fliM	flagellar motor switching and energizing component	-0.0760319	7.27596	0.521468	0.88949
BW25113_1946	fliN	flagellar motor switching and energizing component	-0.52919	5.05988	0.0318772	0.2831
BW25113_1947	fliO	flagellar biosynthesis protein	-0.122747	6.26001	0.426614	0.848431
BW25113_1948	fliP	flagellar biosynthesis protein	0.10909	6.85261	0.39022	0.821546
BW25113_1949	fliQ	flagellar biosynthesis protein	0.176493	4.88685	0.411052	0.837746
BW25113_1950	fliR	flagellar export pore protein	-0.0377885	7.38604	0.744315	0.966049
BW25113_1951	rcsA	transcriptional regulator of colanic acid capsular biosynthesis	0.268656	5.36338	0.266267	0.718725
BW25113_1952	dsrB	uncharacterized protein	-0.019439	6.90494	0.9777	1
BW25113_1953	yodD	uncharacterized protein	0.396541	5.11739	0.104863	0.509902
BW25113_1954	dsrA		-0.637152	6.56971	0.00375336	0.0721627
BW25113_1955	yedP	putative mannosyl-3-phosphoglycerate phosphatase	-0.104982	7.16539	0.491523	0.874207
BW25113_1956	yedQ	putative membrane-anchored diguanylate cyclase	0.060693	7.75886	0.506084	0.880622
BW25113_1957	yodC	uncharacterized protein	0.717185	4.05519	0.0278395	0.26624
BW25113_1958	yedI	DUF808 family inner membrane protein	0.154411	7.22028	0.183891	0.631291
BW25113_1959	yedA	amino acid exporter for phenylalanine, threonine	0.0875092	7.42506	0.426636	0.848431
BW25113_1960	vsr	DNA mismatch endonuclease of very short patch repair	0.0911622	6.33926	0.603938	0.916973
BW25113_1961	dcm	DNA cytosine methyltransferase	-0.00547823	7.73014	1	1
BW25113_1962	yedJ	putative HD superfamily phosphohydrolase	0.12168	6.75153	0.359474	0.799604
BW25113_1963	yedR	inner membrane protein	-0.203516	6.68588	0.137745	0.579219
BW25113_1967	hchA	glyoxalase III and Hsp31 molecular chaperone	0.0457461	8.31248	0.582517	0.907684
BW25113_1968	yedV	putative sensory kinase in two-component regulatory system with YedW	0.187142	6.32139	0.251081	0.704123
BW25113_1969	yedW	response regulator family protein	0.123944	8.36928	0.087044	0.470086
BW25113_1970	hiuH	hydroxyisourate hydrolase	-0.0678926	5.85765	0.692184	0.951198
BW25113_1971	yedY	membrane-anchored, periplasmic TMAO, DMSO reductase	-0.0254838	7.63697	0.75636	0.967933
BW25113_1972	yedZ	inner membrane heme subunit for periplasmic YedYZ reductase	0.0607244	6.79193	0.640895	0.929406
BW25113_1973	zinT	zinc and cadmium binding protein, periplasmic	0.245401	6.2925	0.099136	0.497745
BW25113_1974	yodB	cytochrome b561 homolog	0.0893203	8.22175	0.353883	0.798787
BW25113_1976	mtfA	anti-repressor for DgsA(Mlc)	0.053427	7.077	0.625476	0.923367
BW25113_1978	yeeJ	putative adhesin	0.0221093	10.4513	0.726032	0.959746
BW25113_1981	shiA	shikimate transporter	0.0768871	8.13346	0.342324	0.790012
BW25113_1982	amn	AMP nucleosidase	-0.0322799	8.78744	0.650996	0.934558
BW25113_1983	yeeN	UPF0082 family protein	-0.063492	6.83588	0.596599	0.912445
BW25113_1985	yeeO	putative multdrug exporter, MATE family	0.0743457	8.9347	0.24155	0.697569
BW25113_1986	asnU		0.523576	4.34068	0.0640832	0.411841
BW25113_1987	cbl	ssuEADCB/tauABCD operon transcriptional activator	0.234782	7.69579	0.00930711	0.131402
BW25113_1988	nac	nitrogen assimilation regulon transcriptional regulator; autorepressor	0.112379	7.45689	0.278028	0.731575
BW25113_1990	ldtA	L,D-transpeptidase linking Lpp to murein	-0.0382334	7.43209	0.699129	0.952998
BW25113_1991	cobT	nicotinate-nucleotide--dimethylbenzimidazole phosphoribosyltransferase	0.058307	7.34262	0.572317	0.905786
BW25113_1992	cobS	cobalamin synthase	0.159456	6.59595	0.327699	0.778562
BW25113_1993	cobU	bifunctional cobinamide kinase/ cobinamide phosphate guanylyltransferase	0.261758	6.99507	0.0322218	0.2831
BW25113_1999	yeeP	pseudogene	-0.648322	6.84186	0.00148665	0.0331359
BW25113_2000	flu	CP4-44 prophage; antigen 43 (Ag43) phase-variable biofilm formation autotransporter	0.321556	9.35622	0.00115702	0.0265563
BW25113_2001	yeeR	CP4-44 prophage; putative membrane protein	0.275808	7.1422	0.0180401	0.201631
BW25113_2002	yeeS	CP4-44 prophage; putative DNA repair protein	-0.305135	6.55716	0.0482759	0.350568
BW25113_2003	yeeT	CP4-44 prophage; uncharacterized protein	0.259443	5.69577	0.176444	0.621748
BW25113_2004	cbeA	CP4-44 prophage; cytoskeleton bundling-enhancing factor A; CbtA antitoxin	0.0391485	6.6062	0.822642	0.980252
BW25113_2005	cbtA	CP4-44 prophage; toxin of the YeeV-YeeU toxin-antitoxin system	0.103472	5.87693	0.601806	0.91541
BW25113_2006	yeeW	pseudogene	0.269811	5.45897	0.23567	0.688344
BW25113_2007	yeeX	UPF0265 family protein	0.202465	4.5963	0.467095	0.864375
BW25113_2008	yeeA	putative transporter, FUSC family inner membrane protein	-0.11063	7.52866	0.273593	0.726183
BW25113_2009	sbmC	DNA gyrase inhibitor	0.141881	5.80818	0.502709	0.878436
BW25113_2010	dacD	D-alanyl-D-alanine carboxypeptidase (penicillin-binding protein 6b)	-0.0225022	7.5991	0.780172	0.968108
BW25113_2011	sbcB	exodeoxyribonuclease I; exonuclease I	0.0632332	8.21138	0.413718	0.839189
BW25113_2012	yeeD	putative TusA family sulfurtransferase	0.196308	4.542	0.458572	0.861388
BW25113_2013	yeeE	UPF0394 family inner membrane protein	0.0490274	9.1201	0.517545	0.886563
BW25113_2014	plaP	putrescine importer, low affinity	0.016004	8.02575	0.820871	0.980252
BW25113_2015	yeeY	LysR family putative transcriptional regulator	0.274944	7.03018	0.0169431	0.194407
BW25113_2016	yeeZ	putative epimerase	0.23605	7.52499	0.055791	0.384161
BW25113_2017	yefM	antitoxin of the YoeB-YefM toxin-antitoxin system	0.589743	4.1933	0.0453935	0.33886
BW25113_2019	hisG	ATP phosphoribosyltransferase	-0.0431595	6.9014	0.754537	0.967519
BW25113_2020	hisD	bifunctional histidinal dehydrogenase/ histidinol dehydrogenase	0.105431	8.2505	0.169569	0.620127
BW25113_2021	hisC	histidinol-phosphate aminotransferase	-0.183096	7.17045	0.0989672	0.497685
BW25113_2022	hisB	fused histidinol-phosphatase/imidazoleglycerol-phosphate dehydratase	0.140536	6.9821	0.244202	0.697569
BW25113_2023	hisH	imidazole glycerol phosphate synthase, glutamine amidotransferase subunit with HisF	0.0258963	6.57441	0.826452	0.980252
BW25113_2024	hisA	N-(5'-phospho-L-ribosyl-formimino)-5-amino-1-(5'-phosphoribosyl)-4-imidazolecarboxamide isomerase	0.0451488	6.22229	0.775095	0.967933
BW25113_2025	hisF	imidazole glycerol phosphate synthase, catalytic subunit with HisH	0.237664	5.92235	0.170199	0.620308
BW25113_2026	hisI	fused phosphoribosyl-AMP cyclohydrolase/phosphoribosyl-ATP pyrophosphatase	0.084352	6.7275	0.591862	0.911457
BW25113_2027	wzzB	regulator of length of O-antigen component of lipopolysaccharide chains	0.175234	7.08619	0.153567	0.600234
BW25113_2028	ugd	UDP-glucose 6-dehydrogenase	0.0473711	8.9422	0.557492	0.901358
BW25113_2029	gnd	6-phosphogluconate dehydrogenase, decarboxylating	0.125749	7.30105	0.229944	0.686279
BW25113_2032	wbbK	lipopolysaccharide biosynthesis protein	0.111429	8.45899	0.11772	0.536557
BW25113_2033	wbbJ	putative lipopolysaccharide biosynthesis O-acetyl transferase	0.0286987	9.39734	0.708404	0.956988
BW25113_2034	wbbI	d-Galf:alpha-d-Glc beta-1,6-galactofuranosyltransferase	0.0783171	9.75232	0.148153	0.592612
BW25113_2035	wbbH	O-antigen polymerase	0.0769383	9.72781	0.185493	0.632975
BW25113_2036	glf	UDP-galactopyranose mutase, FAD/NAD(P)-binding	-0.0452924	9.72646	0.446143	0.857689
BW25113_2037	wzxB	putative polisoprenol-linked O-antigen transporter	0.114527	9.05124	0.123066	0.550516
BW25113_2038	rfbC	dTDP-4-deoxyrhamnose-3,5-epimerase	0.108972	8.54745	0.141861	0.584417
BW25113_2039	rfbA	glucose-1-phosphate thymidylyltransferase	-0.0456228	10.0477	0.380767	0.815743
BW25113_2040	rfbD	dTDP-4-dehydrorhamnose reductase subunit, NAD(P)-binding, of dTDP-L-rhamnose synthase	-0.0828242	9.26292	0.233371	0.688344
BW25113_2041	rfbB	dTDP-glucose 4,6 dehydratase, NAD(P)-binding	0.00510256	10.0766	0.901762	1
BW25113_2042	wcaN	putative regulatory subunit for GalU	0.0874249	7.80902	0.334546	0.783249
BW25113_2043	wcaM	colanic acid biosynthesis protein	0.0430964	9.15369	0.536622	0.890361
BW25113_2044	wcaL	putative glycosyl transferase	-0.0216233	7.27937	0.915779	1
BW25113_2045	wcaK	colanic acid biosynthesis protein	0.192953	8.1894	0.0176314	0.197926
BW25113_2046	wzxC	putative colanic acid exporter	0.088885	8.08984	0.439303	0.855532
BW25113_2047	wcaJ	colanic biosynthesis UDP-glucose lipid carrier transferase	0.162503	8.05179	0.076095	0.445666
BW25113_2048	cpsG	phosphomannomutase	0.114225	8.06672	0.198899	0.651619
BW25113_2049	cpsB	mannose-1-phosphate guanyltransferase	0.060015	7.94374	0.534499	0.890361
BW25113_2050	wcaI	putative glycosyl transferase	0.0718844	7.91883	0.439793	0.855897
BW25113_2051	wcaH	GDP-mannose mannosyl hydrolase	-0.0097415	6.39504	0.97118	1
BW25113_2052	wcaG	bifunctional GDP-fucose synthetase: GDP-4-dehydro-6-deoxy-D-mannose epimerase/ GDP-4-dehydro-6-L-deoxygalactose reductase	-0.0855683	7.53579	0.410921	0.837746
BW25113_2053	gmd	GDP-D-mannose dehydratase, NAD(P)-binding	0.0910012	8.22575	0.256882	0.710012
BW25113_2054	wcaF	putative acyl transferase	-0.0148061	7.33616	0.961922	1
BW25113_2055	wcaE	putative glycosyl transferase	0.166121	3.41687	0.815976	0.978811
BW25113_2056	wcaD	putative colanic acid polymerase	0.178211	8.0733	0.0460919	0.341789
BW25113_2057	wcaC	putative glycosyl transferase	0.0801991	7.4987	0.450273	0.858328
BW25113_2058	wcaB	putative acyl transferase	0.0941983	5.86235	0.647346	0.932707
BW25113_2059	wcaA	putative glycosyl transferase	-0.0950317	6.87488	0.441774	0.855897
BW25113_2060	wzc	colanic acid production tyrosine-protein kinase; autokinase; Ugd phosphorylase	0.107638	8.32692	0.153566	0.600234
BW25113_2061	wzb	colanic acid production protein-tyrosine-phosphatase; Wzc-P dephosphorylase	0.194769	5.88699	0.359019	0.799604
BW25113_2062	wza	colanic acid export protein; outer membrane auxillary lipoprotein	-0.0110284	8.02942	1	1
BW25113_2063	yegH	inner membrane protein	-0.00895252	8.03671	0.88894	0.997309
BW25113_2064	asmA	suppressor of OmpF assembly mutants; putative outer membrane protein assembly factor; inner membrane-anchored periplasmic protein	0.165254	7.17833	0.167678	0.617593
BW25113_2066	udk	uridine/cytidine kinase	-0.0946851	7.16946	0.578174	0.906097
BW25113_2067	yegE	putative diguanylate cyclase	0.104649	9.16034	0.130334	0.564647
BW25113_2068	alkA	3-methyl-adenine DNA glycosylase II	-0.0433733	6.82162	0.70832	0.956988
BW25113_2069	yegD	Hsp70 chaperone family protein	0.116417	8.03176	0.200494	0.654064
BW25113_2070	yegI	protein kinase-related putative non-specific DNA-binding protein	0.237111	8.25913	0.00315812	0.0630969
BW25113_2072	yegK	ser/thr phosphatase-related protein	-0.323734	6.92509	0.0155577	0.183457
BW25113_2073	yegL	VMA domain protein	-0.00508303	7.39935	0.979227	1
BW25113_2074	mdtA	multidrug efflux system, subunit A	0.0811337	7.20106	0.531744	0.889547
BW25113_2075	mdtB	multidrug efflux system, subunit B	0.113293	9.16237	0.104121	0.507575
BW25113_2076	mdtC	multidrug efflux system, subunit C	-0.110912	8.81216	0.105211	0.510951
BW25113_2077	mdtD	putative arabinose efflux transporter	0.161245	7.86238	0.0823675	0.459637
BW25113_2078	baeS	sensory histidine kinase in two-component regulatory system with BaeR	0.130879	7.86577	0.280262	0.733667
BW25113_2079	baeR	response regulator in two-component regulatory system with BaeS	-0.146781	6.35251	0.409644	0.837159
BW25113_2080	yegP	UPF0339 family protein	0.0852424	6.46461	0.564955	0.903111
BW25113_2081	yegQ	putative peptidase	0.150616	7.59267	0.181326	0.62708
BW25113_2082	ogrK	positive regulator of P2 growth (insertion of P2 ogr gene into the chromosome)	0.117693	5.0839	0.707486	0.956988
BW25113_2083	yegZ	pseudogene	0.185601	6.63029	0.187817	0.637213
BW25113_2085	yegR	uncharacterized protein	-0.215412	5.41103	0.360707	0.799604
BW25113_2086	yegS	phosphatidylglycerol kinase, metal-dependent	0.21907	7.74756	0.0299859	0.274703
BW25113_2091	gatD	galactitol-1-phosphate dehydrogenase, Zn-dependent and NAD(P)-binding	0.0544261	7.28725	0.620646	0.922398
BW25113_2092	gatC	galactitol PTS permease-GatC subunit	0.26172	7.95855	0.0106016	0.145999
BW25113_2093	gatB	galactitol-specific enzyme IIB component of PTS	0.37092	5.95045	0.0285391	0.269723
BW25113_2094	gatA	galactitol-specific enzyme IIA component of PTS	0.08581	7.64743	0.375517	0.810747
BW25113_2095	gatZ	D-tagatose 1,6-bisphosphate aldolase 2, subunit	0.176149	8.71253	0.011826	0.154579
BW25113_2096	gatY	D-tagatose 1,6-bisphosphate aldolase 2, catalytic subunit	0.263696	8.32547	0.000512922	0.0135468
BW25113_2097	fbaB	fructose-bisphosphate aldolase class I	0.134146	8.04992	0.122484	0.548976
BW25113_2098	yegT	nucleoside transporter, low affinity	0.0736814	7.73908	0.545706	0.895113
BW25113_2099	yegU	ADP-ribosylglycohydrolase family protein	0.0390977	7.0905	0.84972	0.987878
BW25113_2100	yegV	putative kinase	0.029598	7.85218	0.811194	0.978071
BW25113_2101	yegW	putative DNA-binding transcriptional regulator	-0.118773	6.29077	0.50411	0.878436
BW25113_2102	yegX	putative family 25 glycosyl hydrolase	-0.194343	7.73008	0.0436847	0.334223
BW25113_2103	thiD	bifunctional hydroxy-methylpyrimidine kinase/ hydroxy-phosphomethylpyrimidine kinase	0.153123	7.67919	0.0974139	0.495551
BW25113_2104	thiM	hydoxyethylthiazole kinase	-0.104448	6.98311	0.372583	0.808031
BW25113_2105	rcnR	transcriptional repressor of rcnA	-0.0153656	6.31861	0.939901	1
BW25113_2106	rcnA	membrane protein conferring nickel and cobalt resistance	0.122274	7.97967	0.134961	0.572289
BW25113_2107	rcnB	periplasmic modulator of Ni and Co efflux	0.139528	9.51537	0.0215331	0.225629
BW25113_2109	yehB	putative outer membrane protein	0.0710328	9.54679	0.224112	0.683829
BW25113_2112	yehE	DUF2574 family protein	0.0382922	8.33946	0.580579	0.907683
BW25113_2113	mrp	antiporter inner membrane protein	0.121721	7.25479	0.321864	0.77681
BW25113_2114	metG	methionyl-tRNA synthetase	-0.596246	4.06986	0.0956482	0.492416
BW25113_2118	yehI	DUF4132 domain-containing protein	0.117098	9.25114	0.0600974	0.399294
BW25113_2119	yehL	putative ABC superfamily transporter ATP-binding subunit	0.0523094	7.42675	0.64589	0.932093
BW25113_2120	yehM	uncharacterized protein	0.0780335	8.40682	0.325903	0.777913
BW25113_2121	yehP	VMA domain putative YehL ATPase stimulator	0.0819835	7.30338	0.437709	0.85495
BW25113_2122	yehQ	pseudogene	-0.0707163	8.42548	0.338289	0.786756
BW25113_2123	yehR	lipoprotein, DUF1307 family	0.211136	6.82576	0.114221	0.526206
BW25113_2124	yehS	DUF1456 family protein	0.141886	6.52022	0.294561	0.748745
BW25113_2125	yehT	putative response regulator in two-component system withYehU	0.0201017	6.98705	0.879654	0.995574
BW25113_2126	yehU	inner membrane putative sensory kinase in two-component system with YehT	0.00613951	7.98733	0.986543	1
BW25113_2127	mlrA	transcriptional activator of csgD and csgBA	-0.052398	7.11559	0.64854	0.933471
BW25113_2128	yehW	inner membrane putative ABC superfamily transporter permease	0.063038	7.71227	0.501315	0.878436
BW25113_2129	yehX	putative ABC superfamily transporter ATP-binding subunit	0.064962	7.62242	0.604736	0.916973
BW25113_2130	yehY	inner membrane putative ABC superfamily transporter permease	-0.277074	7.48114	0.00927769	0.131402
BW25113_2131	osmF	putative ABC superfamily transporter periplasmic-binding protein	0.0264233	7.40562	0.886246	0.996021
BW25113_2132	bglX	beta-D-glucoside glucohydrolase, periplasmic	-0.00781199	8.60357	0.865253	0.990373
BW25113_2133	dld	D-lactate dehydrogenase, FAD-binding, NADH independent	0.164804	8.18851	0.0583275	0.395264
BW25113_2134	pbpG	D-alanyl-D-alanine endopeptidase	0.127154	7.08616	0.374688	0.810319
BW25113_2135	yohC	Yip1 family inner membrane protein	-0.176258	7.56257	0.0833769	0.461176
BW25113_2136	yohD	DedA family inner membrane protein	0.163707	6.4025	0.299807	0.756542
BW25113_2137	yohF	putative oxidoreductase	0.0436857	7.11048	0.729459	0.961126
BW25113_2139	mdtQ	pseudogene	-0.0375481	8.32709	0.632051	0.924929
BW25113_2140	dusC	tRNA-dihydrouridine synthase C	0.106451	8.91799	0.144969	0.590287
BW25113_2141	yohJ	UPF0299 family inner membrane protein	0.422575	6.10296	0.00937128	0.131402
BW25113_2142	yohK	LrgB family inner membrane protein	-0.188073	7.06999	0.156618	0.603771
BW25113_2143	cdd	cytidine/deoxycytidine deaminase	0.182747	6.8458	0.176007	0.621748
BW25113_2144	sanA	vancomycin high temperature exclusion protein, DUF218 superfamily protein	0.200118	9.147	0.00240785	0.0507359
BW25113_2145	yeiS	DUF2542 family protein	-0.114666	5.7436	0.539024	0.891259
BW25113_2146	preT	dihydropyrimidine dehydrogenase, NADH-dependent, subunit N	0.0815325	8.38203	0.293475	0.748745
BW25113_2147	preA	dihydropyrimidine dehydrogenase, NADH-dependent, subunit C	0.143642	8.21064	0.0701119	0.43072
BW25113_2148	mglC	methyl-galactoside transporter subunit	-0.0607323	7.9885	0.500736	0.878436
BW25113_2149	mglA	fused methyl-galactoside transporter subunits of ABC superfamily: ATP-binding components	0.125155	8.83072	0.0581356	0.395264
BW25113_2150	mglB	methyl-galactoside transporter subunit	-0.0695025	7.41055	0.482022	0.871703
BW25113_2151	galS	galactose-and fucose-inducible galactose regulon transcriptional isorepressor; mgl operon transcriptional repressor; autorepressor	0.0586222	7.8188	0.531478	0.889547
BW25113_2152	yeiB	DUF418 family putative inner membrane protein	-0.0739391	7.18138	0.639873	0.929156
BW25113_2154	yeiG	S-formylglutathione hydrolase	0.039507	7.14371	0.717542	0.957599
BW25113_2155	cirA	colicin IA outer membrane receptor and translocator; ferric iron-catecholate transporter	-0.0937947	7.94141	0.305137	0.761065
BW25113_2156	lysP	lysine transporter	-0.323652	7.56259	0.00422894	0.0783571
BW25113_2157	yeiE	putative DNA-binding transcriptional regulator	0.0638339	6.94978	0.619562	0.92205
BW25113_2158	yeiH	UPF0324 family inner membrane protein	0.0472647	7.94322	0.564066	0.903111
BW25113_2159	nfo	endonuclease IV with intrinsic 3'-5' exonuclease activity	0.121004	6.86033	0.312987	0.771661
BW25113_2160	yeiI	putative kinase	0.293764	6.62057	0.0561372	0.385344
BW25113_2161	nupX	nucleoside permease	-0.0716812	7.57873	0.470078	0.867282
BW25113_2162	rihB	ribonucleoside hydrolase 2	0.0606005	8.22361	0.558975	0.901844
BW25113_2163	yeiL	putative transcriptional regulator	0.400152	4.10301	0.27047	0.722753
BW25113_2164	psuT	putative nucleoside transporter	0.118602	7.62068	0.236828	0.689075
BW25113_2165	psuG	pseudouridine 5'-phosphate glycosidase	0.0576149	7.61649	0.584486	0.907684
BW25113_2166	psuK	pseudouridine kinase	0.175279	8.18266	0.0352961	0.296836
BW25113_2167	fruA	fused fructose-specific PTS enzymes: IIBcomponent/IIC components	-0.129702	7.80335	0.175496	0.621748
BW25113_2168	fruK	fructose-1-phosphate kinase	0.259371	4.2367	0.45511	0.861388
BW25113_2169	fruB	fused fructose-specific PTS enzymes: IIA component/HPr component	-0.24752	7.20427	0.0851158	0.465541
BW25113_2170	setB	lactose/glucose efflux system	0.0580018	7.43645	0.685809	0.948182
BW25113_2171	yeiP	elongation factor P-like protein	0.0416003	6.53475	0.843087	0.98633
BW25113_2172	yeiQ	putative NAD-dependent D-mannonate oxidoreductase	0.0173736	7.66215	0.886672	0.996021
BW25113_2173	yeiR	Zn-stimulated GTPase involved in zinc homeostasis; mutants are cadmium and EDTA sensitive; Zn(2+) binding protein	0.135685	7.17606	0.285187	0.738041
BW25113_2174	lpxT	lipid A 1-diphosphate synthase; undecaprenyl pyrophosphate:lipid A 1-phosphate phosphotransferase	-0.670215	7.45357	1.40568e-10	7.03936e-09
BW25113_2175	mepS	murein DD-endopeptidase, space-maker hydrolase, mutational suppressor of prc thermosensitivity, outer membrane lipoprotein	-2.51726	4.38441	2.8352e-12	1.56179e-10
BW25113_2176	rtn	resistance protein for phages lambda and N4, putative membrane-anchored cyclic-di-GMP phosphodiesterase	0.027741	7.24855	0.779553	0.968108
BW25113_2177	yejA	microcin C transporter YejABEF, periplasmic binding protein; ABC family	-0.161705	7.94729	0.085697	0.466076
BW25113_2178	yejB	microcin C transporter YejABEF, permease subunit; ABC family	0.0567248	6.44001	0.697256	0.952998
BW25113_2179	yejE	microcin C transporter YejABEF, permease subunit; ABC family	0.0408115	6.67578	0.864168	0.990373
BW25113_2180	yejF	microcin C transporter, ATP-binding subunit; ABC family	-0.180627	7.39671	0.080553	0.454112
BW25113_2181	yejG	uncharacterized protein	0.409374	5.35229	0.0418662	0.326794
BW25113_2182	bcr	bicyclomycin/cysteine/sulfonamide efflux transporter	-0.0598339	7.02121	0.716845	0.957599
BW25113_2183	rsuA	16S rRNA pseudouridine(516) synthase	0.0729458	7.01778	0.511194	0.882356
BW25113_2184	yejH	putative ATP-dependent DNA or RNA helicase	0.115535	7.62506	0.231262	0.686279
BW25113_2186	yejK	spermidine nucleoid-associated protein	0.18003	7.40092	0.0802202	0.453562
BW25113_2187	yejL	UPF0352 family protein	-0.937722	3.07126	0.0708417	0.431503
BW25113_2188	yejM	essential inner membrane DUF3413 domain-containing protein; lipid A production and membrane permeability factor	-1.29508	5.6109	1.03001e-07	4.72826e-06
BW25113_2189	proL		0.153517	4.89068	0.564408	0.903111
BW25113_2190	yejO	pseudogene	0.17385	9.09657	0.0053926	0.0943139
BW25113_2193	narP	response regulator in two-component regulatory system with NarQ or NarX	0.268526	6.42419	0.0668251	0.419331
BW25113_2194	ccmH	heme lyase, CcmH subunit	0.104078	6.81532	0.477551	0.869444
BW25113_2195	dsbE	periplasmic thioredoxin of cytochrome c-type biogenesis	-0.1787	5.87254	0.445959	0.857689
BW25113_2196	ccmF	heme lyase, CcmF subunit	-0.0597863	7.87247	0.4774	0.869444
BW25113_2197	ccmE	periplasmic heme chaperone	0.184051	6.59196	0.228653	0.684964
BW25113_2198	ccmD	cytochrome c biogenesis protein	-0.332263	3.89394	0.328906	0.779507
BW25113_2199	ccmC	heme exporter subunit	-0.0574303	6.46118	0.691009	0.95026
BW25113_2200	ccmB	heme exporter subunit	0.105821	5.90354	0.534224	0.890361
BW25113_2201	ccmA	heme exporter subunit	-0.069829	5.9805	0.711729	0.957535
BW25113_2202	napC	quinol dehydrogenase, electron source for NapAB	0.341099	6.20313	0.0390334	0.311874
BW25113_2203	napB	nitrate reductase, small, cytochrome C550 subunit, periplasmic	0.0344665	5.68433	0.81113	0.978071
BW25113_2204	napH	ferredoxin-type protein essential for electron transfer from ubiquinol to periplasmic nitrate reductase (NapAB)	0.181388	6.67779	0.183503	0.630649
BW25113_2205	napG	ferredoxin-type protein essential for electron transfer from ubiquinol to periplasmic nitrate reductase (NapAB)	0.0427982	7.38096	0.659949	0.93622
BW25113_2206	napA	nitrate reductase, periplasmic, large subunit	-0.00407961	8.21779	0.988964	1
BW25113_2207	napD	assembly protein for periplasmic nitrate reductase	0.0652083	5.57903	0.789007	0.97
BW25113_2208	napF	ferredoxin-type protein, role in electron transfer to periplasmic nitrate reductase NapA	-0.0987572	6.6355	0.552557	0.898732
BW25113_2209	eco	ecotin, a serine protease inhibitor	0.1721	6.48501	0.317941	0.774852
BW25113_2210	mqo	malate dehydrogenase, FAD/NAD(P)-binding domain	0.0135932	7.98604	0.955068	1
BW25113_2211	yojI	microcin J25 efflux pump, TolC-dependent; fused ABC transporter permease and ATP-binding components	-0.214701	8.04857	0.0334431	0.28657
BW25113_2212	alkB	oxidative demethylase of N1-methyladenine or N3-methylcytosine DNA lesions	0.229737	6.803	0.0650353	0.413809
BW25113_2213	ada	fused DNA-binding transcriptional dual regulator/O6-methylguanine-DNA methyltransferase	0.146368	7.11079	0.211092	0.670862
BW25113_2214	apbE	putative thiamine-synthetic flavin transferase lipoprotein	0.391786	7.46654	8.01215e-05	0.00259621
BW25113_2215	ompC	outer membrane porin protein C	-4.68912	5.69348	1.83771e-49	2.36207e-47
BW25113_2216	rcsD	phosphotransfer intermediate protein in two-component regulatory system with RcsBC	0.18447	8.84756	0.00557639	0.0952332
BW25113_2217	rcsB	response regulator in two-component regulatory system with RcsC and YojN	-0.18073	6.94137	0.13165	0.566563
BW25113_2218	rcsC	hybrid sensory kinase in two-component regulatory system with RcsB and YojN	0.0400738	8.56119	0.613936	0.919971
BW25113_2219	atoS	sensory histidine kinase in two-component regulatory system with AtoC	0.0112694	9.33812	0.883007	0.996021
BW25113_2220	atoC	fused response regulator of ato operon, in two-component system with AtoS: response regulator/sigma54 interaction protein	-0.0798931	8.19523	0.34389	0.791102
BW25113_2221	atoD	acetyl-CoA:acetoacetyl-CoA transferase, alpha subunit	-0.304145	6.45194	0.0388235	0.311234
BW25113_2222	atoA	acetyl-CoA:acetoacetyl-CoA transferase, beta subunit	0.173184	6.47972	0.352111	0.798642
BW25113_2223	atoE	short chain fatty acid transporter	0.042481	7.32065	0.750553	0.967501
BW25113_2224	atoB	acetyl-CoA acetyltransferase	-0.00280438	7.47425	0.98225	1
BW25113_2225	yfaP	DUF2135 family protein, putative host defense protein	0.110033	7.69351	0.268227	0.722265
BW25113_2226	yfaQ	tandem DUF2300 domain protein, putative host defense protein	0.0289767	8.18059	0.753812	0.967501
BW25113_2229	yfaT	DUF1175 family protein, putative host defense protein	0.10316	6.7126	0.462078	0.861388
BW25113_2230	yfaA	DUF2138 family protein, putative host defense protein	0.0552352	7.97102	0.497546	0.87618
BW25113_2233	yfaL	adhesin	0.113874	9.57666	0.0783517	0.45026
BW25113_2236	yfaE	ferredoxin involved with ribonucleotide reductase diferric-tyrosyl radical (Y*) cofactor maintenance	0.0282941	5.77137	0.925739	1
BW25113_2237	inaA	acid-inducible Kdo/WaaP family putative kinase	0.0595091	6.14295	0.715598	0.957599
BW25113_2238	yfaH	pseudogene	0.1967	4.04124	0.659905	0.93622
BW25113_2239	glpQ	periplasmic glycerophosphodiester phosphodiesterase	0.029965	8.2251	0.724072	0.958984
BW25113_2240	glpT	sn-glycerol-3-phosphate transporter	0.249269	7.26443	0.0302676	0.27583
BW25113_2241	glpA	sn-glycerol-3-phosphate dehydrogenase (anaerobic), large subunit, FAD/NAD(P)-binding	0.186411	8.18214	0.0303964	0.27583
BW25113_2242	glpB	sn-glycerol-3-phosphate dehydrogenase (anaerobic), membrane anchor subunit	-0.0175015	7.13833	0.909564	1
BW25113_2243	glpC	anaerobic sn-glycerol-3-phosphate dehydrogenase, C subunit, 4Fe-4S iron-sulfur cluster	0.0197038	7.53388	0.861293	0.990257
BW25113_2244	yfaD	transposase_31 family protein	0.0634173	7.27194	0.564635	0.903111
BW25113_2245	rhmA	2-keto-3-deoxy-L-rhamnonate aldolase	-0.0934885	6.59514	0.531018	0.889547
BW25113_2246	rhmT	putative L-rhamnonate transporter	-0.0797143	7.65589	0.404595	0.833397
BW25113_2247	rhmD	L-rhamnonate dehydratase	0.100161	7.6141	0.375231	0.810747
BW25113_2248	rhmR	putative DNA-binding transcriptional regulator for the rhm operon	-0.14189	6.79808	0.297233	0.752265
BW25113_2249	yfaY	inactive PncC family protein	-0.191596	7.39311	0.0869712	0.470086
BW25113_2250	yfaZ	outer membrane protein, putative porin	-0.28269	6.60351	0.0445758	0.338355
BW25113_2251	nudI	nucleoside triphosphatase	0.0229866	7.46209	0.800327	0.973828
BW25113_2252	ais	putative LPS core heptose(II)-phosphate phosphatase	0.0015684	6.79857	0.97567	1
BW25113_2253	arnB	uridine 5'-(beta-1-threo-pentapyranosyl-4-ulose diphosphate) aminotransferase, PLP-dependent	0.0418838	8.11041	0.596585	0.912445
BW25113_2254	arnC	undecaprenyl phosphate-L-Ara4FN transferase	0.202866	8.39643	0.0123868	0.158992
BW25113_2255	arnA	fused UDP-L-Ara4N formyltransferase/UDP-GlcA C-4'-decarboxylase	-0.00285459	8.71543	0.961272	1
BW25113_2256	arnD	undecaprenyl phosphate-alpha-L-ara4FN deformylase	-0.117268	7.2788	0.264257	0.718601
BW25113_2257	arnT	4-amino-4-deoxy-L-arabinose transferase	-0.130905	8.0651	0.116646	0.533557
BW25113_2258	arnF	undecaprenyl phosphate-alpha-L-ara4N exporter; flippase ArnEF subunit	0.0298779	5.77709	0.929383	1
BW25113_2259	pmrD	inactive two-component system connector protein	-0.000860326	5.42643	0.969552	1
BW25113_2260	menE	O-succinylbenzoate-CoA ligase	-0.064347	7.37575	0.566282	0.903148
BW25113_2261	menC	O-succinylbenzoyl-CoA synthase	0.0520612	6.7316	0.750373	0.967501
BW25113_2262	menB	dihydroxynaphthoic acid synthetase	-0.224511	6.04942	0.243134	0.697569
BW25113_2263	menH	2-succinyl-6-hydroxy-2, 4-cyclohexadiene-1-carboxylate synthase	0.0331151	5.87431	0.862446	0.990257
BW25113_2264	menD	2-succinyl-5-enolpyruvyl-6-hydroxy-3-cyclohexene-1-carboxylate synthase; SEPHCHC synthase	0.0231507	7.81808	0.859005	0.990257
BW25113_2265	menF	isochorismate synthase 2	-0.196039	7.56399	0.0795152	0.452454
BW25113_2266	elaB	DUF883 family protein, putative membrane-anchored ribosome-binding protein	0.131731	6.1519	0.433901	0.854069
BW25113_2267	elaA	putative acyl-CoA transferase	-0.0185614	7.20816	0.867458	0.99084
BW25113_2268	rbn	RNase BN, tRNA processing enzyme	0.0974092	8.69662	0.185773	0.63313
BW25113_2270	yfbK	Von Willebrand factor domain putative lipoprotein	0.208866	8.32126	0.00834527	0.124054
BW25113_2271	yfbL	putative peptidase	-0.0282446	5.32345	0.868746	0.990854
BW25113_2272	yfbM	DUF1877 family protein	-0.29207	5.25729	0.223406	0.68324
BW25113_2274	yfbO	uncharacterized protein	0.0996888	5.20406	0.734547	0.962752
BW25113_2275	yfbP	TPR-like repeats-containing protein	0.0254072	7.75667	0.818546	0.979613
BW25113_2276	nuoN	NADH:ubiquinone oxidoreductase, membrane subunit N	-0.0434966	5.31467	0.790828	0.97
BW25113_2277	nuoM	NADH:ubiquinone oxidoreductase, membrane subunit M	0.586477	4.60676	0.0220939	0.228402
BW25113_2278	nuoL	NADH:ubiquinone oxidoreductase, membrane subunit L	0.236936	5.50524	0.254997	0.709382
BW25113_2279	nuoK	NADH:ubiquinone oxidoreductase, membrane subunit K	-0.625303	3.29537	0.221461	0.682809
BW25113_2280	nuoJ	NADH:ubiquinone oxidoreductase, membrane subunit J	0.865642	3.99135	0.00632242	0.103742
BW25113_2281	nuoI	NADH:ubiquinone oxidoreductase, chain I	-0.278413	3.35537	0.623152	0.922398
BW25113_2282	nuoH	NADH:ubiquinone oxidoreductase, membrane subunit H	0.117731	4.80463	0.716411	0.957599
BW25113_2283	nuoG	NADH:ubiquinone oxidoreductase, chain G	-0.221152	6.14144	0.203693	0.658375
BW25113_2284	nuoF	NADH:ubiquinone oxidoreductase, chain F	0.192823	4.95273	0.382425	0.816354
BW25113_2286	nuoC	NADH:ubiquinone oxidoreductase, fused CD subunit	0.134188	5.80346	0.509522	0.882344
BW25113_2287	nuoB	NADH:ubiquinone oxidoreductase, chain B	0.38973	4.45483	0.143619	0.587066
BW25113_2288	nuoA	NADH:ubiquinone oxidoreductase, membrane subunit A	0.036792	4.25593	1	1
BW25113_2289	lrhA	transcriptional repressor of flagellar, motility and chemotaxis genes	-0.00356335	8.54067	0.972511	1
BW25113_2290	alaA	valine-pyruvate aminotransferase 2	-0.0210669	8.23492	0.792329	0.970419
BW25113_2291	yfbR	5'-nucleotidase	0.252862	6.80154	0.0718382	0.433502
BW25113_2292	yfbS	putative transporter	0.00269596	8.62908	0.9279	1
BW25113_2293	yfbT	sugar phosphatas	0.150042	6.24285	0.403158	0.832215
BW25113_2294	yfbU	UPF0304 family protein	-0.244021	6.79262	0.140224	0.582443
BW25113_2295	yfbV	UPF0208 family inner membrane protein	0.206473	6.75608	0.150895	0.597384
BW25113_2298	yfcC	putative inner membrane transporter, C4-dicarboxylate anaerobic carrier family	0.0772226	8.22945	0.294954	0.748745
BW25113_2299	yfcD	putative NUDIX hydrolase	-0.413522	6.31371	0.0088413	0.129628
BW25113_2300	yfcE	phosphodiesterase activity on bis-pNPP	0.219214	6.29063	0.20025	0.653823
BW25113_2301	yfcF	glutathione S-transferase	0.171758	6.56687	0.209716	0.667458
BW25113_2302	yfcG	GSH-dependent disulfide bond oxidoreductase	0.185093	7.42172	0.110137	0.51883
BW25113_2303	folX	D-erythro-7,8-dihydroneopterin triphosphate 2'-epimerase and dihydroneopterin aldolase	0.212575	7.90642	0.022846	0.234061
BW25113_2304	yfcH	putative NAD-dependent nucleotide-sugar epimerase	0.0259293	7.80995	0.736357	0.963219
BW25113_2305	yfcI	transposase_31 family protein	-0.133599	7.88248	0.119194	0.539452
BW25113_2306	hisP	histidine/lysine/arginine/ornithine transporter subunit	0.0145735	7.3042	0.874617	0.993007
BW25113_2307	hisM	histidine/lysine/arginine/ornithine transporter subunit	0.077526	7.83863	0.447909	0.857689
BW25113_2308	hisQ	histidine/lysine/arginine/ornithine transporter permease subunit	0.0960517	7.02033	0.53045	0.889547
BW25113_2309	hisJ	histidine/lysine/arginine/ornithine transporter subunit	0.333976	6.49827	0.0432875	0.332503
BW25113_2310	argT	lysine/arginine/ornithine transporter subunit	-0.0945927	7.53737	0.335293	0.783252
BW25113_2312	purF	amidophosphoribosyltransferase	0.0868318	4.92015	0.658217	0.93622
BW25113_2313	cvpA	colicin V production membrane protein	-0.575941	6.40035	0.00170828	0.0370064
BW25113_2314	dedD	membrane-anchored periplasmic protein involved in septation	-0.16962	6.21898	0.358304	0.799604
BW25113_2317	dedA	DedA family inner membrane protein	-0.556204	6.65631	0.000136058	0.00413103
BW25113_2318	truA	tRNA pseudouridine(38-40) synthase	-0.087709	5.51508	0.77523	0.967933
BW25113_2319	usg	putative semialdehyde dehydrogenase	0.04784	6.54114	0.770196	0.967933
BW25113_2321	flk	putative flagella assembly protein	0.0976039	7.98462	0.273143	0.725871
BW25113_2322	yfcJ	putative arabinose efflux transporter	-0.213662	7.03854	0.0827178	0.459922
BW25113_2324	mnmC	fused 5-methylaminomethyl-2-thiouridine-forming enzyme methyltransferase and FAD-dependent demodification enzyme	0.0193414	8.50442	0.776405	0.967933
BW25113_2325	yfcL	uncharacterized protein	0.0273692	5.95724	0.932119	1
BW25113_2326	epmC	Elongation Factor P Lys34 hydroxylase	-0.0219515	6.15986	0.878675	0.995058
BW25113_2327	yfcA	UPF0721 family inner membrane protein	0.28893	6.91099	0.0340087	0.290128
BW25113_2328	mepA	murein DD-endopeptidase	0.118107	6.585	0.484639	0.871746
BW25113_2329	aroC	chorismate synthase	0.0330102	5.97772	0.917644	1
BW25113_2330	prmB	N5-glutamine methyltransferase	-0.727955	5.82726	6.64031e-05	0.0021951
BW25113_2331	smrB	putative DNA endonuclease	-0.0785323	7.22528	0.487518	0.871746
BW25113_2332	yfcO	DUF2544 family putative outer membrane protein	0.0769937	9.37365	0.235397	0.688344
BW25113_2333	yfcP	putative fimbrial-like adhesin protein	0.0810915	8.83036	0.235136	0.688344
BW25113_2334	yfcQ	putative fimbrial-like adhesin protein	0.193138	7.67491	0.0431634	0.332212
BW25113_2335	yfcR	putative fimbrial-like adhesin protein	0.0168483	7.83047	0.848964	0.987878
BW25113_2336	yfcS	putative periplasmic pilin chaperone	0.00478346	7.55463	1	1
BW25113_2339	yfcV	putative fimbrial-like adhesin protein	0.094087	8.39283	0.236318	0.689075
BW25113_2340	sixA	phosphohistidine phosphatase	-0.734009	5.81713	6.28058e-05	0.00212438
BW25113_2341	fadJ	fused enoyl-CoA hydratase and epimerase and isomerase/3-hydroxyacyl-CoA dehydrogenase	-0.0395335	8.07006	0.635522	0.927351
BW25113_2342	fadI	beta-ketoacyl-CoA thiolase, anaerobic, subunit	0.214769	7.61603	0.038461	0.311038
BW25113_2343	yfcZ	UPF0381 family protein	0.488097	5.76512	0.0158691	0.185992
BW25113_2344	fadL	long-chain fatty acid outer membrane transporter	0.0449015	8.44226	0.507318	0.881179
BW25113_2346	mlaA	ABC transporter maintaining OM lipid asymmetry, OM lipoprotein component	-1.30546	7.62176	2.18286e-37	2.47562e-35
BW25113_2347	yfdC	putative inner membrane protein	0.00832186	8.46788	0.97569	1
BW25113_2348	argW		0.306691	3.48907	0.435035	0.854818
BW25113_2349	intS	CPS-53 (KpLE1) prophage; putative prophage CPS-53 integrase	-0.00208294	8.11764	0.956731	1
BW25113_2350	gtrA	CPS-53 (KpLE1) prophage; bactoprenol-linked glucose translocase (flippase)	-0.404796	7.48707	0.000404221	0.0108998
BW25113_2351	gtrB	CPS-53 (KpLE1) prophage; bactoprenol glucosyl transferase	0.129956	10.1303	0.0138827	0.168339
BW25113_2352	gtrS	serotype-specific glucosyl transferase, CPS-53 (KpLE1) prophage	-0.112423	6.23874	0.489595	0.872805
BW25113_2353	tfaS	pseudogene	-0.0374928	8.71525	0.688924	0.949077
BW25113_2354	yfdK	CPS-53 (KpLE1) prophage; conserved protein	-0.0354249	7.09192	0.886523	0.996021
BW25113_2355	yfdL	pseudogene	0.138379	7.32693	0.19674	0.646742
BW25113_2356	yfdM	pseudogene	-0.0306984	5.94983	0.933018	1
BW25113_2357	yfdN	CPS-53 (KpLE1) prophage; uncharacterized protein	-0.172706	6.09912	0.301841	0.758735
BW25113_2358	oweS	pseudogene	-0.155923	7.10876	0.236943	0.689075
BW25113_2359	yfdP	CPS-53 (KpLE1) prophage; uncharacterized protein	-0.122447	7.30348	0.251617	0.704601
BW25113_2360	yfdQ	CPS-53 (KpLE1) prophage; uncharacterized protein	0.0552376	7.98164	0.476776	0.869444
BW25113_2361	yfdR	CPS-53 (KpLE1) prophage; conserved protein	0.00285235	9.26039	1	1
BW25113_2362	yfdS	CPS-53 (KpLE1) prophage; uncharacterized protein	0.208728	7.38436	0.0469167	0.344657
BW25113_2363	yfdT	CPS-53 (KpLE1) prophage; uncharacterized protein	0.257068	6.97935	0.0315136	0.281941
BW25113_2364	dsdC	dsd operon activator; autorepressor	-0.320354	7.23187	0.0215018	0.225629
BW25113_2365	dsdX	D-serine transporter	0.154639	8.57533	0.0272498	0.262033
BW25113_2366	dsdA	D-serine dehydratase	-0.366724	7.20157	0.00409766	0.0770759
BW25113_2367	emrY	putative multidrug efflux system	0.187899	6.48756	0.173842	0.621748
BW25113_2368	emrK	EmrKY-TolC multidrug resistance efflux pump, membrane fusion protein component	-0.128807	7.21507	0.327103	0.777913
BW25113_2369	evgA	response regulator in two-component regulatory system with EvgS	0.0282157	8.35368	0.798831	0.973272
BW25113_2370	evgS	hybrid sensory histidine kinase in two-component regulatory system with EvgA	-0.00341323	9.35044	0.920787	1
BW25113_2371	yfdE	acetyl-CoA:oxalate CoA-transferase	-0.127231	7.20729	0.328566	0.779507
BW25113_2372	yfdV	putative transporter	0.168102	6.42273	0.255168	0.709382
BW25113_2373	oxc	oxalyl CoA decarboxylase, ThDP-dependent	0.0573277	8.77025	0.478176	0.869738
BW25113_2374	frc	formyl-CoA transferase, NAD(P)-binding	-0.0260662	8.81863	0.71825	0.957599
BW25113_2375	yfdX	uncharacterized protein	-0.178542	6.42864	0.269834	0.722753
BW25113_2376	ypdI	putative lipoprotein involved in colanic acid biosynthesis	-0.163231	5.47489	0.436986	0.854818
BW25113_2377	yfdY	DUF2545 family putative inner membrane protein	-0.620222	4.46534	0.0424563	0.329231
BW25113_2378	lpxP	palmitoleoyl-acyl carrier protein (ACP)-dependent acyltransferase	-0.142522	7.53645	0.190727	0.639149
BW25113_2379	alaC	valine-pyruvate aminotransferase 3	0.0200476	7.63132	0.91595	1
BW25113_2380	ypdA	sensor kinase regulating yhjX; pyruvate-responsive YpdAB two-component system	0.177173	7.8325	0.0750373	0.444017
BW25113_2381	ypdB	response regulator activating yhjX; pyruvate-responsive YpdAB two-component system	0.0892752	6.60045	0.524631	0.88949
BW25113_2382	ypdC	putative DNA-binding protein	-0.166137	7.13296	0.248638	0.704123
BW25113_2383	fryA	putative PTS enzyme, Hpr component/enzyme I component/enzyme IIA component	0.21376	8.22815	0.0127515	0.162114
BW25113_2384	ypdE	aminopeptidase	-0.0584561	7.42718	0.685018	0.947769
BW25113_2385	ypdF	Xaa-Pro aminopeptidase	0.0608761	7.53951	0.532994	0.890361
BW25113_2386	fryC	putative enzyme IIC component of PTS	-0.0337886	7.97931	0.669551	0.941278
BW25113_2387	fryB	putative enzyme IIB component of PTS	0.233218	5.30777	0.261206	0.716927
BW25113_2388	glk	glucokinase	0.100471	7.38648	0.357864	0.799604
BW25113_2389	yfeO	putative ion channel protein	0.0246253	8.282	0.779733	0.968108
BW25113_2390	ypeC	DUF2502 family putative periplasmic protein	-0.673335	4.92781	0.00790381	0.121423
BW25113_2392	mntH	manganese/divalent cation transporter	-0.295428	7.21137	0.00904564	0.131128
BW25113_2393	nupC	nucleoside (except guanosine) transporter	0.0641264	7.09046	0.585869	0.908163
BW25113_2395	yfeA	putative diguanylate cyclase	-0.0792111	8.90806	0.229777	0.686279
BW25113_2396	alaX		-1.42437	2.55844	0.020352	0.219824
BW25113_2398	yfeC	DUF1323 family putative DNA-binding protein	0.0830073	6.93706	0.495633	0.875474
BW25113_2399	yfeD	DUF1323 family putative DNA-binding protein	-0.0858816	7.7301	0.356063	0.798787
BW25113_2405	xapR	transcriptional activator of xapAB	-0.00204654	8.00555	0.983679	1
BW25113_2406	xapB	xanthosine transporter	0.104207	8.73023	0.124918	0.555168
[truncated: 1,857 more rows]

## Sheet: 1 μg per ml benzylpenicillin
locus_tag	gene_name	function	logFC	logCPM	PValue	q.value
BW25113_0001	thrL	thr operon leader peptide	-0.180299	5.4381	0.446189	1
BW25113_0002	thrA	Bifunctional aspartokinase/homoserine dehydrogenase 1	0.0910558	9.50547	0.345964	1
BW25113_0003	thrB	homoserine kinase	-0.0162827	8.18059	0.871567	1
BW25113_0004	thrC	L-threonine synthase	-0.129084	8.38192	0.216781	1
BW25113_0005	yaaX	DUF2502 family putative periplasmic protein	0.15917	6.23996	0.381784	1
BW25113_0006	yaaA	peroxide resistance protein, lowers intracellular iron	0.135998	7.94777	0.216003	1
BW25113_0007	yaaJ	putative transporter	-0.0242889	8.64907	0.865801	1
BW25113_0008	talB	transaldolase B	-0.0118373	8.96102	0.908515	1
BW25113_0009	mog	molybdochelatase incorporating molybdenum into molybdopterin	0.10571	7.43512	0.427082	1
BW25113_0010	satP	succinate-acetate transporter	-0.0399784	7.46785	0.7338	1
BW25113_0011	yaaW	UPF0174 family protein	0.039822	7.62716	0.756716	1
BW25113_0013	yaaI	UPF0412 family protein	-0.0764368	7.54326	0.51967	1
BW25113_0014	dnaK	chaperone Hsp70, with co-chaperone DnaJ	-0.0681978	4.04885	0.866087	1
BW25113_0015	dnaJ	chaperone Hsp40, DnaK co-chaperone	-0.0109145	8.3791	0.930016	1
BW25113_0018	mokC	regulatory protein for HokC, overlaps CDS of hokC	-0.0602734	7.8032	0.614546	1
BW25113_0019	nhaA	sodium-proton antiporter	-0.0258382	7.66022	0.877276	1
BW25113_0020	nhaR	transcriptional activator of nhaA	0.146313	8.56107	0.0942106	1
BW25113_0024	yaaY	uncharacterized protein	-0.0508256	6.26805	0.893753	1
BW25113_0028	fkpB	FKBP-type peptidyl-prolyl cis-trans isomerase (rotamase)	-0.070219	6.56582	0.730399	1
BW25113_0030	rihC	ribonucleoside hydrolase 3	0.143817	7.78024	0.226021	1
BW25113_0032	carA	carbamoyl phosphate synthetase small subunit, glutamine amidotransferase	0.143477	7.327	0.285645	1
BW25113_0033	carB	carbamoyl-phosphate synthase large subunit	0.0137682	8.55689	0.866741	1
BW25113_0034	caiF	cai operon transcriptional activator	-0.0289363	8.44928	0.863908	1
BW25113_0035	caiE	stimulator of CaiD and CaiB enzyme activities	0.0824731	7.30697	0.610297	1
BW25113_0036	caiD	carnitinyl-CoA dehydratase	0.0420687	7.99863	0.673953	1
BW25113_0037	caiC	putative crotonobetaine/carnitine-CoA ligase	-0.0363207	8.80865	0.704857	1
BW25113_0038	caiB	crotonobetainyl CoA:carnitine CoA transferase	0.104702	8.45381	0.278292	1
BW25113_0039	caiA	crotonobetaine reductase subunit II, FAD-binding	0.0397059	8.2931	0.693457	1
BW25113_0040	caiT	putative transporter	0.0436656	9.52645	0.633522	1
BW25113_0041	fixA	anaerobic carnitine reduction putative electron transfer flavoprotein subunit	0.127196	8.04742	0.250923	1
BW25113_0042	fixB	putative electron transfer flavoprotein, NAD/FAD-binding domain and ETFP adenine nucleotide-binding domain-like protein	-0.0759577	7.86469	0.502384	1
BW25113_0043	fixC	putative oxidoreductase	0.001377	7.47517	1	1
BW25113_0044	fixX	putative 4Fe-4S ferredoxin-type protein	0.153658	5.96359	0.515567	1
BW25113_0045	yaaU	putative transporter	0.110439	8.19215	0.330712	1
BW25113_0046	kefF	potassium-efflux system ancillary protein for KefC, glutathione-regulated; quinone oxidoreductase, FMN-dependent	0.135534	7.65809	0.266259	1
BW25113_0047	kefC	potassium:proton antiporter	-0.124315	8.69169	0.167645	1
BW25113_0049	apaH	diadenosine tetraphosphatase	-0.217268	5.97464	0.336368	1
BW25113_0050	apaG	protein associated with Co2+ and Mg2+ efflux	-0.127203	6.85765	0.45116	1
BW25113_0051	rsmA	16S rRNA m(6)A1518, m(6)A1519 dimethyltransferase, SAM-dependent	0.118263	6.99881	0.479152	1
BW25113_0055	djlA	membrane-anchored DnaK co-chaperone, DNA-binding protein	0.102476	8.75703	0.327738	1
BW25113_0058	rluA	dual specificity 23S rRNA pseudouridine(746), tRNA pseudouridine(32) synthase, SAM-dependent	0.00245616	7.9229	0.972351	1
BW25113_0059	rapA	RNA polymerase remodeling/recycling factor ATPase; RNA polymerase-associated, ATP-dependent RNA translocase	0.129429	9.69599	0.159181	1
BW25113_0060	polB	DNA polymerase II	0.0410728	9.5825	0.677781	1
BW25113_0061	araD	pseudogene	0.0265898	7.58779	0.853388	1
BW25113_0064	araC	ara regulon transcriptional activator; autorepressor	0.0318669	7.95809	0.820626	1
BW25113_0065	yabI	DedA family inner membrane protein	-0.15699	7.39355	0.218353	1
BW25113_0066	thiQ	thiamine, thiamine pyrophosphate ABC transporter ATPase; ThiBPQ thiamine, thiamine pyrophosphate importer	-0.106107	7.39006	0.450757	1
BW25113_0067	thiP	thiamine, thiamine pyrophosphate ABC transporter permease; ThiBPQ thiamine, thiamine pyrophosphate importer	-0.0595545	9.02891	0.541727	1
BW25113_0068	thiB	thiamine-, thiamine pyrophosphate-, thiamine monophosphate-binding ABC transporter periplasmic protein; ThiBPQ thiamine, thiamine pyrophosphate importer	-0.121192	8.06629	0.261557	1
BW25113_0069	sgrR	transcriptional DNA-binding transcriptional activator of sgrS sRNA	-0.0935084	9.06085	0.37749	1
BW25113_0070	setA	broad specificity sugar efflux system	-0.0224378	9.00466	0.810695	1
BW25113_0071	leuD	3-isopropylmalate dehydratase small subunit	0.0587691	7.92445	0.639101	1
BW25113_0072	leuC	3-isopropylmalate dehydratase large subunit	-0.0243594	8.83392	0.796158	1
BW25113_0073	leuB	3-isopropylmalate dehydrogenase, NAD(+)-dependent	-0.0569201	8.26356	0.549407	1
BW25113_0074	leuA	2-isopropylmalate synthase	-0.0811065	8.78782	0.399477	1
BW25113_0075	leuL	leu operon leader peptide	-0.0233888	9.06075	0.820954	1
BW25113_0076	leuO	global transcription factor	0.0663654	9.67171	0.514105	1
BW25113_0077	ilvI	acetolactate synthase 3 large subunit	-0.0146718	9.79076	0.87938	1
BW25113_0078	ilvH	acetolactate synthase 3, small subunit, valine-sensitive	-0.0559217	8.08003	0.619273	1
BW25113_0080	cra	transcriptional repressor-activator for carbon metabolism	-0.133407	6.49847	0.438191	1
BW25113_0081	mraZ	RsmH methytransferase inhibitor	-0.0119239	6.34229	0.974959	1
BW25113_0082	rsmH	16S rRNA m(4)C1402 methyltransferase, SAM-dependent	-0.017598	5.51624	1	1
BW25113_0092	ddlB	D-alanine:D-alanine ligase	-0.00848402	6.9345	1	1
BW25113_0093	ftsQ	divisome assembly protein, membrane anchored protein involved in growth of wall at septum	0.424825	4.08099	0.250986	1
BW25113_0095	ftsZ	GTP-binding tubulin-like cell division protein	-0.392924	2.91886	0.478867	1
BW25113_0097	secM	regulator of secA translation	-1.02421	3.13381	0.0469007	1
BW25113_0099	mutT	nucleoside triphosphate pyrophosphohydrolase, marked preference for dGTP	-0.263039	6.25301	0.15323	1
BW25113_0101	yacG	DNA gyrase inhibitor	0.0299004	4.2932	1	1
BW25113_0102	zapD	FtsZ stabilizer	-0.00772504	6.77807	1	1
BW25113_0104	guaC	GMP reductase	0.0241865	7.86115	0.816668	1
BW25113_0106	hofC	assembly protein in type IV pilin biogenesis, transmembrane protein	-0.0315175	8.19368	0.746965	1
BW25113_0107	hofB	T2SE secretion family protein; P-loop ATPase superfamily protein	-0.0438461	8.344	0.681376	1
BW25113_0108	ppdD	putative prepilin peptidase-dependent pilin	-0.123476	6.4777	0.495972	1
BW25113_0109	nadC	quinolinate phosphoribosyltransferase	-0.0143891	7.26896	0.914	1
BW25113_0110	ampD	1,6-anhydro-N-acetylmuramyl-L-alanine amidase, Zn-dependent; murein amidase	-0.0296706	6.95497	0.823456	1
BW25113_0111	ampE	ampicillin resistance inner membrane protein; putative signaling protein in beta-lactamase regulation	-0.051867	8.0449	0.608756	1
BW25113_0112	aroP	aromatic amino acid transporter	-0.0571171	8.93401	0.561517	1
BW25113_0113	pdhR	pyruvate dehydrogenase complex repressor; autorepressor	0.0793563	6.91971	0.592071	1
BW25113_0114	aceE	pyruvate dehydrogenase, decarboxylase component E1, thiamine triphosphate-binding	0.9015	4.18239	0.054523	1
BW25113_0115	aceF	pyruvate dehydrogenase, dihydrolipoyltransacetylase component E2	0.239369	3.29661	0.641024	1
BW25113_0117	yacH	uncharacterized protein	-0.0471777	8.9224	0.623947	1
BW25113_0118	acnB	bifunctional aconitate hydratase 2/2-methylisocitrate dehydratase	-0.0509688	4.1654	1	1
[truncated: 3,772 more rows]
